# Supplementary material for: Integrated analysis of mRNAs and long noncoding RNAs in the semen from Holstein bulls with high and low sperm motility
Source: Sci Rep. 2019 Feb 14;9:2092. doi: 10.1038/s41598-018-38462-x (PMC6376035; doi:10.1038/s41598-018-38462-x)
Supplement: Supplementary file 2 — Table S1 [file 41598_2018_38462_MOESM2_ESM.xlsx]

## Sheet: Sheet1
Table S1. Summary of statistical data for the RNA-Seq reads in six samples
Sample Name	Number of Raw Reads	Number of Clean Reads	Clean Bases			Q20 (%)	Q30 (%)	GC Content (%)
H1	106860436	96349742		14.45G	98.87		89.68	59
H2	70958784	63040700		9.46G	98.93		90.03	60
H3	116799564	108145516		16.22G	98.99		92.14	58
L1	95217428	85934380		12.89G	98.95		90.65	57
L2	112005948	102086698		15.31G	98.92		90.25	58
L3	90392618	81196786		12.18G	98.67		88.39	59
