# Supplementary material for: Integrated analysis of mRNAs and long noncoding RNAs in the semen from Holstein bulls with high and low sperm motility
Source: Sci Rep. 2019 Feb 14;9:2092. doi: 10.1038/s41598-018-38462-x (PMC6376035; doi:10.1038/s41598-018-38462-x)
Supplement: Supplementary file 3 — Table S2 [file 41598_2018_38462_MOESM3_ESM.xlsx]

## Sheet: Sheet1
Table S2. Clean reads mapped to the cattle genome
Sample name	H1	H2	H3	L1	L2	L3
Total mapped reads	57081772	36599850	66406942	26566002	54316732	40435792
	(59.24%)	(58.06%)	(61.41%)	(30.91%)	(53.21%)	(49.8%)
Multiple mapped reads	41638681	28851803	51558033	21728995	37072761	31039214
	(43.22%)	(45.77%)	(47.67%)	(25.29%)	(36.31%)	(38.23%)
Uniquely mapped reads	15443091	7748047	14848909	4837007	17243971	9396578
	(16.03%)	(12.29%)	(13.73%)	(5.63%)	(16.89%)	(11.57%)
