# Supplementary material for: Integrated analysis of mRNAs and long noncoding RNAs in the semen from Holstein bulls with high and low sperm motility
Source: Sci Rep. 2019 Feb 14;9:2092. doi: 10.1038/s41598-018-38462-x (PMC6376035; doi:10.1038/s41598-018-38462-x)
Supplement: Supplementary file 4 — Table S3 [file 41598_2018_38462_MOESM4_ESM.xlsx]

## Sheet: Sheet1
Table S3. 19 significantly differentially expressed genes (FDR ≤ 0.05, |log2(fold change)| ≥ 1)
test_id	nearest_ref_id	gene_id	gene	Ensembl Gene ID	Description	GO_Term	KEGG	locus	sample_1	sample_2	status	H(FPKM)	L(FPKM)	log2(fold_change)	regulation	FDR_value	significant
TCONS_00036361	ENSBTAT00000027865	XLOC_026003	NKX1-2	ENSBTAG00000020918	NK1 homeobox 2 [Source:HGNC Symbol;Acc:HGNC:31652]	GO:0003677(DNA binding);GO:0003700(sequence-specific DNA binding transcription factor activity);GO:0005515(protein binding);GO:0005634(nucleus);GO:0006355(regulation of transcription, DNA-dependent);GO:0043565(sequence-specific DNA binding)	NA	chr26:44416759-44420132	HSQ_FSB	LSQ_FSB	OK	0	5.45987	-inf	down	0.011638	yes
TCONS_00046883	ENSBTAT00000011024	XLOC_033729	AQP2	ENSBTAG00000008374	aquaporin 2 (collecting duct) [Source:HGNC Symbol;Acc:HGNC:634]	GO:0003097(renal water transport);GO:0005215(transporter activity);GO:0005372(water transmembrane transporter activity);GO:0005794(Golgi apparatus);GO:0005886(plasma membrane);GO:0006810(transport);GO:0006833(water transport);GO:0015168(glycerol transmembrane transporter activity);GO:0015250(water channel activity);GO:0015793(glycerol transport);GO:0016020(membrane);GO:0016021(integral to membran…	04962(Vasopressin-regulated water reabsorption)	chr5:30094769-30103142	HSQ_FSB	LSQ_FSB	OK	46.6922	5.40225	3.11155	up	0.0224927	yes
TCONS_00027115	ENSBTAT00000016978	XLOC_019444	SUBH2BV	ENSBTAG00000012775	Histone H2B subacrosomal variant [Source:UniProtKB/Swiss-Prot;Acc:Q8WNR4]	GO:0000786(nucleosome);GO:0003677(DNA binding);GO:0005622(intracellular);GO:0005634(nucleus);GO:0005737(cytoplasm);GO:0006334(nucleosome assembly);GO:0043565(sequence-specific DNA binding);GO:0046982(protein heterodimerization activity)	05322(Systemic lupus erythematosus)	chr20:8803855-8804333	HSQ_FSB	LSQ_FSB	OK	369.164	103.999	1.8277	up	0.0224927	yes
TCONS_00052184	ENSBTAT00000026881	XLOC_037590	SHD	ENSBTAG00000039696	SH2 domain-containing adapter protein D [Source:RefSeq peptide;Acc:NP_001192447]	GO:0005515(protein binding)	NA	chr7:21002692-21010652	HSQ_FSB	LSQ_FSB	OK	87.3589	261.117	-1.57967	down	0.0224927	yes
TCONS_00041730	ENSBTAT00000004007	XLOC_029984	EFNA1	ENSBTAG00000020244	ephrin-A1 [Source:HGNC Symbol;Acc:HGNC:3221]	GO:0000122(negative regulation of transcription from RNA polymerase II promoter);GO:0000187(activation of MAPK activity);GO:0001525(angiogenesis);GO:0003180(aortic valve morphogenesis);GO:0003183(mitral valve morphogenesis);GO:0003199(endocardial cushion to mesenchymal transition involved in heart valve formation);GO:0005515(protein binding);GO:0005576(extracellular region);GO:0005886(plasma memb…	04360(Axon guidance)	chr3:15521493-15528212	HSQ_FSB	LSQ_FSB	OK	107.242	17.8586	2.58619	up	0.0227023	yes
TCONS_00012745	ENSBTAT00000005267	XLOC_009242	SESN3	ENSBTAG00000004034	sestrin 3 [Source:HGNC Symbol;Acc:HGNC:23060]	GO:0005634(nucleus);GO:0007050(cell cycle arrest)	04115(p53 signaling pathway)	chr15:15502202-15530863	HSQ_FSB	LSQ_FSB	OK	28.1227	9.61457	1.54844	up	0.0227023	yes
TCONS_00041767	ENSBTAT00000018414	XLOC_030010	RPS27	ENSBTAG00000013866	NA	GO:0003735(structural constituent of ribosome);GO:0005622(intracellular);GO:0005634(nucleus);GO:0005840(ribosome);GO:0006412(translation);GO:0030529(ribonucleoprotein complex);GO:0046872(metal ion binding)	03010(Ribosome)	chr3:16505731-16507247	HSQ_FSB	LSQ_FSB	OK	1323.87	512.659	1.36869	up	0.0227023	yes
TCONS_00020119	ENSBTAT00000042019	XLOC_014571	U1	ENSBTAG00000048270	U1 spliceosomal RNA [Source:RFAM;Acc:RF00003]	NA	NA	chr18:14877691-14877845	HSQ_FSB	LSQ_FSB	OK	329.931	0	inf	up	0.0254438	yes
TCONS_00046597	ENSBTAT00000053143	XLOC_033520	ENSBTAG00000038351	ENSBTAG00000038351	Uncharacterized protein [Source:UniProtKB/TrEMBL;Acc:F1N640]	NA	NA	chr5:441592-442266	HSQ_FSB	LSQ_FSB	OK	0	158.134	-inf	down	0.028851	yes
TCONS_00024621	ENSBTAT00000064382	XLOC_017607	ENSBTAG00000046783	ENSBTAG00000046783	Uncharacterized protein [Source:UniProtKB/TrEMBL;Acc:G3N107]	NA	NA	chr2:94202054-94202354	HSQ_FSB	LSQ_FSB	OK	21.4918	0	inf	up	0.0305508	yes
TCONS_00007612	ENSBTAT00000024190	XLOC_005451	PCDH8	ENSBTAG00000018179	protocadherin 8 [Source:HGNC Symbol;Acc:HGNC:8660]	GO:0001756(somitogenesis);GO:0005509(calcium ion binding);GO:0005886(plasma membrane);GO:0007155(cell adhesion);GO:0007156(homophilic cell adhesion);GO:0016020(membrane);GO:0016021(integral to membrane);GO:0016331(morphogenesis of embryonic epithelium)	NA	chr12:10938750-10943209	HSQ_FSB	LSQ_FSB	OK	2.08714	11.9024	-2.51165	down	0.0396848	yes
TCONS_00011630	ENSBTAT00000021651	XLOC_008352	RPL30	ENSBTAG00000040051	Uncharacterized protein [Source:UniProtKB/TrEMBL;Acc:E1B8L7]	GO:0003735(structural constituent of ribosome);GO:0005622(intracellular);GO:0005737(cytoplasm);GO:0005840(ribosome);GO:0006412(translation);GO:0022625(cytosolic large ribosomal subunit)	NA	chr14:68467562-68470952	HSQ_FSB	LSQ_FSB	OK	474.203	226.191	1.06796	up	0.0402443	yes
TCONS_00014122	ENSBTAT00000066112	XLOC_010292	RBMX	ENSBTAG00000047652	RNA-binding motif protein, X chromosome RNA-binding motif protein, X chromosome, N-terminally processed [Source:UniProtKB/Swiss-Prot;Acc:Q29RT0]	GO:0000166(nucleotide binding);GO:0000381(regulation of alternative mRNA splicing, via spliceosome);GO:0001047(core promoter binding);GO:0003676(nucleic acid binding);GO:0003682(chromatin binding);GO:0003723(RNA binding);GO:0003729(mRNA binding);GO:0005634(nucleus);GO:0005681(spliceosomal complex);GO:0005719(nuclear euchromatin);GO:0006351(transcription, DNA-templated);GO:0006366(transcription fr…	NA	chr15:46287139-46288701	HSQ_FSB	LSQ_FSB	OK	4.60725	18.4291	-2.00001	down	0.0412613	yes
TCONS_00056584	ENSBTAT00000008009	XLOC_040959	PRDM13	ENSBTAG00000006095	PR domain containing 13 [Source:HGNC Symbol;Acc:HGNC:13998]	GO:0003676(nucleic acid binding);GO:0005515(protein binding);GO:0022008(neurogenesis);GO:0046872(metal ion binding)	NA	chr9:50873668-50881408	HSQ_FSB	LSQ_FSB	OK	1.83518	11.4735	-2.64431	down	0.0445039	yes
TCONS_00043052	ENSBTAT00000002720	XLOC_030911	FZD1	ENSBTAG00000002107	frizzled class receptor 1 [Source:HGNC Symbol;Acc:HGNC:4038]	GO:0001934(positive regulation of protein phosphorylation);GO:0001944(vasculature development);GO:0003149(membranous septum morphogenesis);GO:0003150(muscular septum morphogenesis);GO:0003151(outflow tract morphogenesis);GO:0004871(signal transducer activity);GO:0004888(transmembrane signaling receptor activity);GO:0004930(G-protein coupled receptor activity);GO:0005102(receptor binding);GO:00055…	04310(Wnt signaling pathway);04916(Melanogenesis);05200(Pathways in cancer);05217(Basal cell carcinoma)	chr4:8490675-8494829	HSQ_FSB	LSQ_FSB	OK	1.40588	6.79864	-2.27378	down	0.0450873	yes
TCONS_00010736	ENSBTAT00000014919	XLOC_007691	GTSF1L	ENSBTAG00000011233	gametocyte specific factor 1-like [Source:HGNC Symbol;Acc:HGNC:16198]	GO:0046872(metal ion binding)	NA	chr13:72984199-72985097	HSQ_FSB	LSQ_FSB	OK	318.485	142.178	1.16352	up	0.0465001	yes
TCONS_00041375	ENSBTAT00000000837	XLOC_029724	MLPH	ENSBTAG00000000634	Bos taurus melanophilin (MLPH), mRNA. [Source:RefSeq mRNA;Acc:NM_001081597]	GO:0001725(stress fiber);GO:0003779(actin binding);GO:0005515(protein binding);GO:0005815(microtubule organizing center);GO:0006605(protein targeting);GO:0006886(intracellular protein transport);GO:0015629(actin cytoskeleton);GO:0017022(myosin binding);GO:0017137(Rab GTPase binding);GO:0030318(melanocyte differentiation);GO:0030864(cortical actin cytoskeleton);GO:0031489(myosin V binding);GO:0032…	NA	chr3:117584072-117637812	HSQ_FSB	LSQ_FSB	OK	1.62093	7.28881	-2.16886	down	0.0479115	yes
TCONS_00048558	ENSBTAT00000029282	XLOC_034983	SLAIN2	ENSBTAG00000021963	SLAIN motif family member 2 [Source:HGNC Symbol;Acc:HGNC:29282]	GO:0005515(protein binding);GO:0005737(cytoplasm);GO:0005813(centrosome);GO:0005856(cytoskeleton);GO:0007020(microtubule nucleation);GO:0015630(microtubule cytoskeleton);GO:0031113(regulation of microtubule polymerization);GO:0031116(positive regulation of microtubule polymerization);GO:0031122(cytoplasmic microtubule organization);GO:0035371(microtubule plus-end)	NA	chr6:68695297-68741224	HSQ_FSB	LSQ_FSB	OK	16.1773	40.2279	-1.31422	down	0.0479115	yes
TCONS_00017503	ENSBTAT00000002223	XLOC_012769	RBM46	ENSBTAG00000001696	RNA binding motif protein 46 [Source:HGNC Symbol;Acc:HGNC:28401]	GO:0000166(nucleotide binding);GO:0003676(nucleic acid binding)	NA	chr17:2523017-2567620	HSQ_FSB	LSQ_FSB	OK	4.1376	16.5806	-2.00263	down	0.0489238	yes
