# Supplementary material for: Integrated analysis of mRNAs and long noncoding RNAs in the semen from Holstein bulls with high and low sperm motility
Source: Sci Rep. 2019 Feb 14;9:2092. doi: 10.1038/s41598-018-38462-x (PMC6376035; doi:10.1038/s41598-018-38462-x)
Supplement: Supplementary file 5 — Table S4 [file 41598_2018_38462_MOESM5_ESM.xlsx]

## Sheet: Sheet1
Table S4. 2517 significantly differentially expressed lncRNAs (FDR ≤ 0.05 and |log2(fold change)| ≥ 1)
lncRNAs	class_code	nearest_ref_id	gene_id	gene	locus	sample_1	sample_2	status	H(FPKM)	L(FPKM)	log2(fold_change)	regulation	FDR_value	significant
TCONS_00000538	"u"	-	XLOC_000433	-	chr1:75937027-75937410	HSQ_FSB	LSQ_FSB	OK	0	80.7317	-inf	down	0.011638	yes
TCONS_00003123	"u"	-	XLOC_002332	-	chr10:55232037-55232318	HSQ_FSB	LSQ_FSB	OK	0	153.908	-inf	down	0.011638	yes
TCONS_00005494	"u"	-	XLOC_004040	-	chr11:62030429-62030804	HSQ_FSB	LSQ_FSB	OK	0	45.9562	-inf	down	0.011638	yes
TCONS_00007217	"u"	-	XLOC_005235	-	chr11:97395420-97396011	HSQ_FSB	LSQ_FSB	OK	0	7.89688	-inf	down	0.011638	yes
TCONS_00008747	"u"	-	XLOC_006287	-	chr12:87789106-87792905	HSQ_FSB	LSQ_FSB	OK	20.1324	0	inf	up	0.011638	yes
TCONS_00009226	"u"	-	XLOC_006641	-	chr13:46843141-46843647	HSQ_FSB	LSQ_FSB	OK	0	21.7139	-inf	down	0.011638	yes
TCONS_00011237	"u"	-	XLOC_008038	-	chr14:6662538-6663034	HSQ_FSB	LSQ_FSB	OK	0	18.5556	-inf	down	0.011638	yes
TCONS_00012048	"u"	-	XLOC_008702	-	chr14:6722290-6722813	HSQ_FSB	LSQ_FSB	OK	0	20.0909	-inf	down	0.011638	yes
TCONS_00012181	"u"	-	XLOC_008806	-	chr14:23115327-23115826	HSQ_FSB	LSQ_FSB	OK	0	13.76	-inf	down	0.011638	yes
TCONS_00012775	"u"	-	XLOC_009264	-	chr15:19466827-19467304	HSQ_FSB	LSQ_FSB	OK	0	19.0868	-inf	down	0.011638	yes
TCONS_00013706	"u"	-	XLOC_009977	-	chr15:85036155-85036516	HSQ_FSB	LSQ_FSB	OK	0	14.2188	-inf	down	0.011638	yes
TCONS_00014744	"u"	-	XLOC_010773	-	chr16:2115585-2116115	HSQ_FSB	LSQ_FSB	OK	15.2153	0	inf	up	0.011638	yes
TCONS_00014816	"u"	-	XLOC_010827	-	chr16:7166876-7167359	HSQ_FSB	LSQ_FSB	OK	0	16.8033	-inf	down	0.011638	yes
TCONS_00015123	"u"	-	XLOC_011074	-	chr16:43687434-43687736	HSQ_FSB	LSQ_FSB	OK	0	32.2023	-inf	down	0.011638	yes
TCONS_00019053	"u"	-	XLOC_013870	-	chr18:41851514-41851878	HSQ_FSB	LSQ_FSB	OK	0	35.3942	-inf	down	0.011638	yes
TCONS_00020130	"u"	-	XLOC_014581	-	chr18:16232385-16233355	HSQ_FSB	LSQ_FSB	OK	10.724	0	inf	up	0.011638	yes
TCONS_00021031	"u"	-	XLOC_015218	-	chr18:64429371-64429857	HSQ_FSB	LSQ_FSB	OK	24.3716	0	inf	up	0.011638	yes
TCONS_00021657	"u"	-	XLOC_015656	-	chr19:34327860-34328423	HSQ_FSB	LSQ_FSB	OK	0	16.2647	-inf	down	0.011638	yes
TCONS_00024090	"u"	-	XLOC_017205	-	chr2:18693367-18693630	HSQ_FSB	LSQ_FSB	OK	0	31.4488	-inf	down	0.011638	yes
TCONS_00025506	"u"	-	XLOC_018209	-	chr2:24451811-24452412	HSQ_FSB	LSQ_FSB	OK	0	15.7571	-inf	down	0.011638	yes
TCONS_00026844	"u"	-	XLOC_019221	-	chr20:37585366-37585664	HSQ_FSB	LSQ_FSB	OK	0	54.8537	-inf	down	0.011638	yes
TCONS_00028204	"u"	-	XLOC_020304	-	chr21:60781332-60781768	HSQ_FSB	LSQ_FSB	OK	0	23.0139	-inf	down	0.011638	yes
TCONS_00028656	"u"	-	XLOC_020634	-	chr21:14507519-14521920	HSQ_FSB	LSQ_FSB	OK	11.276	0	inf	up	0.011638	yes
TCONS_00033228	"u"	-	XLOC_023880	-	chr24:28132679-28133099	HSQ_FSB	LSQ_FSB	OK	0	41.9028	-inf	down	0.011638	yes
TCONS_00033279	"u"	-	XLOC_023910	-	chr24:35296192-35296482	HSQ_FSB	LSQ_FSB	OK	0	13.1142	-inf	down	0.011638	yes
TCONS_00033496	"u"	-	XLOC_024067	-	chr24:56927874-56928808	HSQ_FSB	LSQ_FSB	OK	0	13.0711	-inf	down	0.011638	yes
TCONS_00038430	"u"	-	XLOC_027601	-	chr29:12969643-12969959	HSQ_FSB	LSQ_FSB	OK	43.8826	0	inf	up	0.011638	yes
TCONS_00039078	"u"	-	XLOC_028065	-	chr29:50150762-50153142	HSQ_FSB	LSQ_FSB	OK	226.78	12.7591	4.1517	up	0.011638	yes
TCONS_00039303	"u"	-	XLOC_028239	-	chr29:20825977-20826212	HSQ_FSB	LSQ_FSB	OK	0	244.557	-inf	down	0.011638	yes
TCONS_00040395	"u"	-	XLOC_029012	-	chr3:23766371-23767248	HSQ_FSB	LSQ_FSB	OK	0	10.8202	-inf	down	0.011638	yes
TCONS_00040874	"u"	-	XLOC_029373	-	chr3:82582290-82582693	HSQ_FSB	LSQ_FSB	OK	0	25.6104	-inf	down	0.011638	yes
TCONS_00043041	"u"	-	XLOC_030903	-	chr4:6923803-6924026	HSQ_FSB	LSQ_FSB	OK	0	325.073	-inf	down	0.011638	yes
TCONS_00043192	"u"	-	XLOC_031020	-	chr4:27828649-27828874	HSQ_FSB	LSQ_FSB	OK	0	147.477	-inf	down	0.011638	yes
TCONS_00044056	"u"	-	XLOC_031690	-	chr4:120495287-120495572	HSQ_FSB	LSQ_FSB	OK	0	38.2713	-inf	down	0.011638	yes
TCONS_00044999	"u"	-	XLOC_032383	-	chr4:114943419-114943637	HSQ_FSB	LSQ_FSB	OK	0	36.905	-inf	down	0.011638	yes
TCONS_00045024	"u"	-	XLOC_032399	-	chr4:117892828-117893046	HSQ_FSB	LSQ_FSB	OK	0	138.57	-inf	down	0.011638	yes
TCONS_00047704	"u"	-	XLOC_034337	-	chr5:105764147-105764414	HSQ_FSB	LSQ_FSB	OK	0	67.6854	-inf	down	0.011638	yes
TCONS_00048919	"u"	-	XLOC_035236	-	chr6:108549637-108550226	HSQ_FSB	LSQ_FSB	OK	59.5899	0	inf	up	0.011638	yes
TCONS_00049316	"u"	-	XLOC_035554	-	chr6:33748016-33752839	HSQ_FSB	LSQ_FSB	OK	0	105.33	-inf	down	0.011638	yes
TCONS_00051411	"u"	-	XLOC_037018	-	chr7:75394465-75394956	HSQ_FSB	LSQ_FSB	OK	0	8.09845	-inf	down	0.011638	yes
TCONS_00051525	"u"	-	XLOC_037114	-	chr7:96567079-96567390	HSQ_FSB	LSQ_FSB	OK	0	82.3693	-inf	down	0.011638	yes
TCONS_00053978	"u"	-	XLOC_038944	-	chr8:77373157-77374417	HSQ_FSB	LSQ_FSB	OK	10.246	0	inf	up	0.011638	yes
TCONS_00054851	"u"	-	XLOC_039622	-	chr8:65331835-65332329	HSQ_FSB	LSQ_FSB	OK	0	15.8062	-inf	down	0.011638	yes
TCONS_00055082	"u"	-	XLOC_039793	-	chr8:80024030-80024244	HSQ_FSB	LSQ_FSB	OK	0	436.952	-inf	down	0.011638	yes
TCONS_00000141	"u"	-	XLOC_000110	-	chr1:15895358-15895741	HSQ_FSB	LSQ_FSB	OK	0	30.3375	-inf	down	0.0185713	yes
TCONS_00003253	"u"	-	XLOC_002429	-	chr10:66109337-66109774	HSQ_FSB	LSQ_FSB	OK	0	19.1689	-inf	down	0.0185713	yes
TCONS_00005339	"u"	-	XLOC_003924	-	chr11:42722576-42722919	HSQ_FSB	LSQ_FSB	OK	0	33.4679	-inf	down	0.0185713	yes
TCONS_00012571	"u"	-	XLOC_009099	-	chr14:74837813-74838100	HSQ_FSB	LSQ_FSB	OK	0	174.474	-inf	down	0.0185713	yes
TCONS_00022851	"u"	-	XLOC_016422	-	chr19:23390262-23390806	HSQ_FSB	LSQ_FSB	OK	0	11.3568	-inf	down	0.0185713	yes
TCONS_00024402	"u"	-	XLOC_017446	-	chr2:70752724-70753171	HSQ_FSB	LSQ_FSB	OK	18.9652	0	inf	up	0.0185713	yes
TCONS_00025563	"u"	-	XLOC_018254	-	chr2:29028107-29028357	HSQ_FSB	LSQ_FSB	OK	0	53.7617	-inf	down	0.0185713	yes
TCONS_00031463	"u"	-	XLOC_022551	-	chr23:31909264-31909969	HSQ_FSB	LSQ_FSB	OK	0	11.4815	-inf	down	0.0185713	yes
TCONS_00033528	"u"	-	XLOC_024098	-	chr24:60320911-60321195	HSQ_FSB	LSQ_FSB	OK	0	66.3021	-inf	down	0.0185713	yes
TCONS_00035257	"u"	-	XLOC_025208	-	chr25:39756261-39756814	HSQ_FSB	LSQ_FSB	OK	14.6711	0	inf	up	0.0185713	yes
TCONS_00047781	"u"	-	XLOC_034387	-	chr5:109511704-109512003	HSQ_FSB	LSQ_FSB	OK	0	45.0995	-inf	down	0.0185713	yes
TCONS_00048268	"u"	-	XLOC_034743	-	chr6:22010595-22011117	HSQ_FSB	LSQ_FSB	OK	0	14.818	-inf	down	0.0185713	yes
TCONS_00057979	"u"	-	XLOC_042009	-	chrX:137521705-137521939	HSQ_FSB	LSQ_FSB	OK	0	120.163	-inf	down	0.0185713	yes
TCONS_00001392	"u"	-	XLOC_001071	-	chr1:30073008-30073551	HSQ_FSB	LSQ_FSB	OK	0	15.7037	-inf	down	0.0224927	yes
TCONS_00012567	"u"	-	XLOC_009095	-	chr14:74019792-74020206	HSQ_FSB	LSQ_FSB	OK	0	21.635	-inf	down	0.0224927	yes
TCONS_00019626	"u"	-	XLOC_014216	-	chr18:57102463-57102946	HSQ_FSB	LSQ_FSB	OK	0	16.6705	-inf	down	0.0224927	yes
TCONS_00028253	"u"	-	XLOC_020344	-	chr21:63761302-63761706	HSQ_FSB	LSQ_FSB	OK	0	29.8551	-inf	down	0.0224927	yes
TCONS_00029770	"u"	-	XLOC_021416	-	chr22:47390031-47390595	HSQ_FSB	LSQ_FSB	OK	0	13.2475	-inf	down	0.0224927	yes
TCONS_00037988	"u"	-	XLOC_027264	-	chr28:16333878-16347897	HSQ_FSB	LSQ_FSB	OK	20.9914	0	inf	up	0.0224927	yes
TCONS_00043427	"u"	-	XLOC_031223	-	chr4:62189000-62189306	HSQ_FSB	LSQ_FSB	OK	0	38.21	-inf	down	0.0224927	yes
TCONS_00045708	"u"	-	XLOC_032918	-	chr5:59300843-59301232	HSQ_FSB	LSQ_FSB	OK	0	28.1147	-inf	down	0.0224927	yes
TCONS_00046235	"u"	-	XLOC_033288	-	chr5:106874837-106875296	HSQ_FSB	LSQ_FSB	OK	0	19.2542	-inf	down	0.0224927	yes
TCONS_00049493	"u"	-	XLOC_035693	-	chr6:65871313-65871718	HSQ_FSB	LSQ_FSB	OK	0	21.4154	-inf	down	0.0224927	yes
TCONS_00000183	"u"	-	XLOC_000149	-	chr1:24920811-24921123	HSQ_FSB	LSQ_FSB	OK	0	36.2367	-inf	down	0.0224927	yes
TCONS_00012045	"u"	-	XLOC_008699	-	chr14:5693367-5693778	HSQ_FSB	LSQ_FSB	OK	0	20.5612	-inf	down	0.0224927	yes
TCONS_00012532	"u"	-	XLOC_009077	-	chr14:71354618-71355158	HSQ_FSB	LSQ_FSB	OK	0	13.12	-inf	down	0.0224927	yes
TCONS_00014841	"u"	-	XLOC_010852	-	chr16:10997895-10998198	HSQ_FSB	LSQ_FSB	OK	0	38.9547	-inf	down	0.0224927	yes
TCONS_00017136	"u"	-	XLOC_012545	-	chr17:62295735-62296255	HSQ_FSB	LSQ_FSB	OK	0	13.2034	-inf	down	0.0224927	yes
TCONS_00026881	"u"	-	XLOC_019249	-	chr20:44775704-44776288	HSQ_FSB	LSQ_FSB	OK	0	11.6779	-inf	down	0.0224927	yes
TCONS_00027149	"u"	-	XLOC_019462	-	chr20:10809867-10810390	HSQ_FSB	LSQ_FSB	OK	0	14.8355	-inf	down	0.0224927	yes
TCONS_00029195	"u"	-	XLOC_021017	-	chr21:62147034-62147312	HSQ_FSB	LSQ_FSB	OK	0	48.7303	-inf	down	0.0224927	yes
TCONS_00033094	"u"	-	XLOC_023773	-	chr24:2975756-2976227	HSQ_FSB	LSQ_FSB	OK	0	16.4001	-inf	down	0.0224927	yes
TCONS_00035580	"u"	-	XLOC_025447	-	chr26:23226663-23226895	HSQ_FSB	LSQ_FSB	OK	0	86.5092	-inf	down	0.0224927	yes
TCONS_00037015	"u"	-	XLOC_026520	-	chr27:10210768-10211111	HSQ_FSB	LSQ_FSB	OK	0	29.2866	-inf	down	0.0224927	yes
TCONS_00037386	"x"	ENSBTAT00000064151	XLOC_026825	5S_rRNA	chr28:1893754-1894986	HSQ_FSB	LSQ_FSB	OK	102.374	333.42	-1.7035	down	0.0224927	yes
TCONS_00038353	"u"	-	XLOC_027540	-	chr29:4656316-4656786	HSQ_FSB	LSQ_FSB	OK	0	18.2485	-inf	down	0.0224927	yes
TCONS_00041869	"u"	-	XLOC_030068	-	chr3:20057022-20057440	HSQ_FSB	LSQ_FSB	OK	0	19.9478	-inf	down	0.0224927	yes
TCONS_00043390	"u"	-	XLOC_031190	-	chr4:56129164-56129670	HSQ_FSB	LSQ_FSB	OK	0	14.5041	-inf	down	0.0224927	yes
TCONS_00045170	"u"	-	XLOC_032522	-	chr5:19140438-19140810	HSQ_FSB	LSQ_FSB	OK	0	29.1841	-inf	down	0.0224927	yes
TCONS_00048068	"u"	-	XLOC_034574	-	chr6:3843518-3844051	HSQ_FSB	LSQ_FSB	OK	0	13.3829	-inf	down	0.0224927	yes
TCONS_00048542	"u"	-	XLOC_034969	-	chr6:64312795-64313245	HSQ_FSB	LSQ_FSB	OK	0	17.5532	-inf	down	0.0224927	yes
TCONS_00048666	"u"	-	XLOC_035047	-	chr6:79810147-79810455	HSQ_FSB	LSQ_FSB	OK	0	41.7708	-inf	down	0.0224927	yes
TCONS_00056482	"x"	ENSBTAT00000064848	XLOC_040873	5S_rRNA	chr9:39618966-39627196	HSQ_FSB	LSQ_FSB	OK	13.1509	56.2685	-2.09716	down	0.0224927	yes
TCONS_00010190	"u"	-	XLOC_007311	-	chr13:41246008-41246348	HSQ_FSB	LSQ_FSB	OK	0	29.1101	-inf	down	0.0224927	yes
TCONS_00013774	"u"	-	XLOC_010033	-	chr15:10711559-10711787	HSQ_FSB	LSQ_FSB	OK	0	71.1279	-inf	down	0.0224927	yes
TCONS_00022826	"u"	-	XLOC_016409	-	chr19:23067863-23068138	HSQ_FSB	LSQ_FSB	OK	50.3214	0	inf	up	0.0224927	yes
TCONS_00025763	"u"	-	XLOC_018421	-	chr2:70428307-70428593	HSQ_FSB	LSQ_FSB	OK	0	42.6218	-inf	down	0.0224927	yes
TCONS_00028023	"u"	-	XLOC_020166	-	chr21:42741007-42741428	HSQ_FSB	LSQ_FSB	OK	0	20.8546	-inf	down	0.0224927	yes
TCONS_00028582	"u"	-	XLOC_020587	-	chr21:4406404-4406987	HSQ_FSB	LSQ_FSB	OK	0	11.6376	-inf	down	0.0224927	yes
TCONS_00029598	"u"	-	XLOC_021298	-	chr22:28025817-28026163	HSQ_FSB	LSQ_FSB	OK	0	30.4418	-inf	down	0.0224927	yes
TCONS_00032706	"u"	-	XLOC_023469	-	chr24:26503979-26504469	HSQ_FSB	LSQ_FSB	OK	0	16.5543	-inf	down	0.0224927	yes
TCONS_00033773	"u"	-	XLOC_024240	-	chr25:2711043-2711424	HSQ_FSB	LSQ_FSB	OK	0	22.7402	-inf	down	0.0224927	yes
TCONS_00047572	"u"	-	XLOC_034245	-	chr5:98619885-98620497	HSQ_FSB	LSQ_FSB	OK	0	11.6124	-inf	down	0.0224927	yes
TCONS_00048263	"u"	-	XLOC_034738	-	chr6:21387246-21387534	HSQ_FSB	LSQ_FSB	OK	0	46.8818	-inf	down	0.0224927	yes
TCONS_00048836	"u"	-	XLOC_035177	-	chr6:100862643-100863142	HSQ_FSB	LSQ_FSB	OK	0	15.6982	-inf	down	0.0224927	yes
TCONS_00054882	"u"	-	XLOC_039648	-	chr8:68910806-68911310	HSQ_FSB	LSQ_FSB	OK	0	13.9932	-inf	down	0.0224927	yes
TCONS_00003750	"u"	-	XLOC_002760	-	chr10:9610127-9610710	HSQ_FSB	LSQ_FSB	OK	0	12.4521	-inf	down	0.0224927	yes
TCONS_00005699	"u"	-	XLOC_004179	-	chr11:78552300-78552550	HSQ_FSB	LSQ_FSB	OK	0	54.1753	-inf	down	0.0224927	yes
TCONS_00012382	"u"	-	XLOC_008950	-	chr14:46485692-46486053	HSQ_FSB	LSQ_FSB	OK	0	23.8634	-inf	down	0.0224927	yes
TCONS_00021921	"u"	-	XLOC_015807	-	chr19:41579660-41580174	HSQ_FSB	LSQ_FSB	OK	14.0068	0	inf	up	0.0224927	yes
TCONS_00045701	"u"	-	XLOC_032911	-	chr5:58676390-58676911	HSQ_FSB	LSQ_FSB	OK	0	13.984	-inf	down	0.0224927	yes
TCONS_00046758	"u"	-	XLOC_033644	-	chr5:25505213-25505623	HSQ_FSB	LSQ_FSB	OK	0	20.8	-inf	down	0.0224927	yes
TCONS_00048291	"u"	-	XLOC_034761	-	chr6:24731447-24731967	HSQ_FSB	LSQ_FSB	OK	0	14.7805	-inf	down	0.0224927	yes
TCONS_00049639	"u"	-	XLOC_035814	-	chr6:89010128-89010686	HSQ_FSB	LSQ_FSB	OK	0	13.2824	-inf	down	0.0224927	yes
TCONS_00054420	"u"	-	XLOC_039281	-	chr8:12504707-12505306	HSQ_FSB	LSQ_FSB	OK	0	11.9731	-inf	down	0.0224927	yes
TCONS_00056637	"u"	-	XLOC_041012	-	chr9:58412906-58413155	HSQ_FSB	LSQ_FSB	OK	0	71.8449	-inf	down	0.0224927	yes
TCONS_00004141	"u"	-	XLOC_003026	-	chr10:27387536-27388032	HSQ_FSB	LSQ_FSB	OK	0	14.1531	-inf	down	0.0224927	yes
TCONS_00013296	"u"	-	XLOC_009673	-	chr15:53789089-53789379	HSQ_FSB	LSQ_FSB	OK	0	40.9683	-inf	down	0.0224927	yes
TCONS_00014480	"u"	-	XLOC_010567	-	chr15:73910550-73911006	HSQ_FSB	LSQ_FSB	OK	0	16.2264	-inf	down	0.0224927	yes
TCONS_00014827	"u"	-	XLOC_010838	-	chr16:7778961-7779302	HSQ_FSB	LSQ_FSB	OK	0	27.9838	-inf	down	0.0224927	yes
TCONS_00032218	"u"	-	XLOC_023087	-	chr23:29508045-29508584	HSQ_FSB	LSQ_FSB	OK	12.9308	0	inf	up	0.0224927	yes
TCONS_00034191	"u"	-	XLOC_024513	-	chr25:32361826-32363410	HSQ_FSB	LSQ_FSB	OK	23.5909	100.7	-2.09376	down	0.0224927	yes
TCONS_00035517	"u"	-	XLOC_025407	-	chr26:20880947-20881221	HSQ_FSB	LSQ_FSB	OK	0	39.0964	-inf	down	0.0224927	yes
TCONS_00039178	"u"	-	XLOC_028128	-	chr29:3369605-3370095	HSQ_FSB	LSQ_FSB	OK	0	14.5614	-inf	down	0.0224927	yes
TCONS_00040071	"u"	-	XLOC_028797	-	chr3:11528581-11529053	HSQ_FSB	LSQ_FSB	OK	0	15.3284	-inf	down	0.0224927	yes
TCONS_00045134	"u"	-	XLOC_032491	-	chr5:11772531-11772971	HSQ_FSB	LSQ_FSB	OK	0	17.2359	-inf	down	0.0224927	yes
TCONS_00050737	"u"	-	XLOC_036530	-	chr7:34559115-34559495	HSQ_FSB	LSQ_FSB	OK	0	22.4753	-inf	down	0.0224927	yes
TCONS_00006768	"u"	-	XLOC_004915	-	chr11:57855708-57856013	HSQ_FSB	LSQ_FSB	OK	0	33.8898	-inf	down	0.0224927	yes
TCONS_00008703	"u"	-	XLOC_006256	-	chr12:82203346-82203670	HSQ_FSB	LSQ_FSB	OK	0	29.4282	-inf	down	0.0224927	yes
TCONS_00014880	"u"	-	XLOC_010887	-	chr16:17311313-17311630	HSQ_FSB	LSQ_FSB	OK	0	30.9318	-inf	down	0.0224927	yes
TCONS_00016687	"u"	-	XLOC_012188	-	chr17:19054434-19054825	HSQ_FSB	LSQ_FSB	OK	0	21.3652	-inf	down	0.0224927	yes
TCONS_00017142	"u"	-	XLOC_012550	-	chr17:62724154-62724608	HSQ_FSB	LSQ_FSB	OK	0	16.166	-inf	down	0.0224927	yes
TCONS_00035654	"u"	-	XLOC_025500	-	chr26:28843534-28843909	HSQ_FSB	LSQ_FSB	OK	0	21.6977	-inf	down	0.0224927	yes
TCONS_00040528	"u"	-	XLOC_029105	-	chr3:33423883-33424202	HSQ_FSB	LSQ_FSB	OK	0	30.487	-inf	down	0.0224927	yes
TCONS_00047350	"u"	-	XLOC_034080	-	chr5:74643905-74644462	HSQ_FSB	LSQ_FSB	OK	0	11.8133	-inf	down	0.0224927	yes
TCONS_00049341	"u"	-	XLOC_035575	-	chr6:38292947-38293260	HSQ_FSB	LSQ_FSB	OK	0	31.8603	-inf	down	0.0224927	yes
TCONS_00053182	"u"	-	XLOC_038341	-	chr8:6297538-6297915	HSQ_FSB	LSQ_FSB	OK	0	21.4757	-inf	down	0.0224927	yes
TCONS_00053256	"u"	-	XLOC_038396	-	chr8:15152846-15153138	HSQ_FSB	LSQ_FSB	OK	0	37.7814	-inf	down	0.0224927	yes
TCONS_00055385	"u"	-	XLOC_040021	-	chr8:110141436-110141844	HSQ_FSB	LSQ_FSB	OK	0	19.7585	-inf	down	0.0224927	yes
TCONS_00057399	"u"	-	XLOC_041579	-	chrX:40564049-40564445	HSQ_FSB	LSQ_FSB	OK	0	19.5715	-inf	down	0.0224927	yes
TCONS_00006565	"u"	-	XLOC_004772	-	chr11:33413239-33413579	HSQ_FSB	LSQ_FSB	OK	0	30.281	-inf	down	0.0224927	yes
TCONS_00007776	"u"	-	XLOC_005557	-	chr12:28536461-28536868	HSQ_FSB	LSQ_FSB	OK	0	19.3106	-inf	down	0.0224927	yes
TCONS_00013732	"u"	-	XLOC_010000	-	chr15:3696639-3697023	HSQ_FSB	LSQ_FSB	OK	0	21.337	-inf	down	0.0224927	yes
TCONS_00016646	"u"	-	XLOC_012155	-	chr17:13925956-13926281	HSQ_FSB	LSQ_FSB	OK	0	29.7793	-inf	down	0.0224927	yes
TCONS_00026308	"u"	-	XLOC_018828	-	chr2:126251097-126251487	HSQ_FSB	LSQ_FSB	OK	0	19.3261	-inf	down	0.0224927	yes
TCONS_00033553	"u"	-	XLOC_024119	-	chr24:62712924-62713278	HSQ_FSB	LSQ_FSB	OK	0	21.2108	-inf	down	0.0224927	yes
TCONS_00034035	"u"	-	XLOC_024408	-	chr25:24992335-24992697	HSQ_FSB	LSQ_FSB	OK	0	22.8124	-inf	down	0.0224927	yes
TCONS_00040757	"u"	-	XLOC_029283	-	chr3:62861433-62861779	HSQ_FSB	LSQ_FSB	OK	0	26.1084	-inf	down	0.0224927	yes
TCONS_00007986	"u"	-	XLOC_005720	-	chr12:58158792-58159136	HSQ_FSB	LSQ_FSB	OK	0	27.3937	-inf	down	0.0224927	yes
TCONS_00008956	"u"	-	XLOC_006449	-	chr13:22185935-22186300	HSQ_FSB	LSQ_FSB	OK	0	24.2439	-inf	down	0.0224927	yes
TCONS_00012159	"u"	-	XLOC_008789	-	chr14:21307069-21307469	HSQ_FSB	LSQ_FSB	OK	0	20.334	-inf	down	0.0224927	yes
TCONS_00013855	"u"	-	XLOC_010103	-	chr15:23561668-23561985	HSQ_FSB	LSQ_FSB	OK	0	32.8527	-inf	down	0.0224927	yes
TCONS_00014785	"u"	-	XLOC_010803	-	chr16:4383258-4383549	HSQ_FSB	LSQ_FSB	OK	0	40.5552	-inf	down	0.0224927	yes
TCONS_00014868	"u"	-	XLOC_010875	-	chr16:14735677-14736114	HSQ_FSB	LSQ_FSB	OK	0	17.3678	-inf	down	0.0224927	yes
TCONS_00016462	"u"	-	XLOC_012020	-	chr16:75318873-75319369	HSQ_FSB	LSQ_FSB	OK	0	14.088	-inf	down	0.0224927	yes
TCONS_00018619	"u"	-	XLOC_013573	-	chr18:12552922-12553241	HSQ_FSB	LSQ_FSB	OK	0	32.3765	-inf	down	0.0224927	yes
TCONS_00024259	"u"	-	XLOC_017327	-	chr2:42431285-42431710	HSQ_FSB	LSQ_FSB	OK	0	18.2305	-inf	down	0.0224927	yes
TCONS_00025335	"u"	-	XLOC_018077	-	chr2:3576210-3576589	HSQ_FSB	LSQ_FSB	OK	0	22.5139	-inf	down	0.0224927	yes
TCONS_00027003	"u"	-	XLOC_019354	-	chr20:70890382-70890755	HSQ_FSB	LSQ_FSB	OK	23.4494	0	inf	up	0.0224927	yes
TCONS_00027995	"u"	-	XLOC_020142	-	chr21:38884030-38884394	HSQ_FSB	LSQ_FSB	OK	0	24.3776	-inf	down	0.0224927	yes
TCONS_00028880	"u"	-	XLOC_020790	-	chr21:33309877-33310186	HSQ_FSB	LSQ_FSB	OK	0	33.0309	-inf	down	0.0224927	yes
TCONS_00029048	"u"	-	XLOC_020905	-	chr21:48800884-48801335	HSQ_FSB	LSQ_FSB	OK	0	16.4589	-inf	down	0.0224927	yes
TCONS_00032557	"u"	-	XLOC_023353	-	chr24:2146676-2147216	HSQ_FSB	LSQ_FSB	OK	0	12.3483	-inf	down	0.0224927	yes
TCONS_00038196	"u"	-	XLOC_027412	-	chr28:38483032-38483455	HSQ_FSB	LSQ_FSB	OK	0	18.3827	-inf	down	0.0224927	yes
TCONS_00047365	"u"	-	XLOC_034090	-	chr5:75466984-75467404	HSQ_FSB	LSQ_FSB	OK	0	18.6157	-inf	down	0.0224927	yes
TCONS_00049324	"u"	-	XLOC_035562	-	chr6:36784070-36784458	HSQ_FSB	LSQ_FSB	OK	0	21.5253	-inf	down	0.0224927	yes
TCONS_00050879	"u"	-	XLOC_036649	-	chr7:43509030-43509443	HSQ_FSB	LSQ_FSB	OK	0	19.1832	-inf	down	0.0224927	yes
TCONS_00051038	"u"	-	XLOC_036745	-	chr7:48281732-48282058	HSQ_FSB	LSQ_FSB	OK	0	30.811	-inf	down	0.0224927	yes
TCONS_00051475	"u"	-	XLOC_037071	-	chr7:86955689-86956234	HSQ_FSB	LSQ_FSB	OK	0	12.1774	-inf	down	0.0224927	yes
TCONS_00057454	"u"	-	XLOC_041624	-	chrX:54099863-54100087	HSQ_FSB	LSQ_FSB	OK	0	92.8123	-inf	down	0.0224927	yes
TCONS_00033517	"u"	-	XLOC_024088	-	chr24:58743591-58744102	HSQ_FSB	LSQ_FSB	OK	0	11.2957	-inf	down	0.0224927	yes
TCONS_00042570	"u"	-	XLOC_030578	-	chr3:93791250-93791755	HSQ_FSB	LSQ_FSB	OK	13.5611	0	inf	up	0.0224927	yes
TCONS_00044482	"u"	-	XLOC_032019	-	chr4:59400034-59400437	HSQ_FSB	LSQ_FSB	OK	0	22.9379	-inf	down	0.0224927	yes
TCONS_00056189	"u"	-	XLOC_040641	-	chr9:102247408-102247646	HSQ_FSB	LSQ_FSB	OK	0	64.37	-inf	down	0.0224927	yes
TCONS_00013265	"u"	-	XLOC_009650	-	chr15:52277990-52278492	HSQ_FSB	LSQ_FSB	OK	0	13.7325	-inf	down	0.0224927	yes
TCONS_00000563	"u"	-	XLOC_000451	-	chr1:80721328-80721697	HSQ_FSB	LSQ_FSB	OK	0	21.8171	-inf	down	0.0224927	yes
TCONS_00008531	"u"	-	XLOC_006118	-	chr12:45743920-45744397	HSQ_FSB	LSQ_FSB	OK	0	14.0668	-inf	down	0.0224927	yes
TCONS_00010248	"u"	-	XLOC_007349	-	chr13:44803467-44803931	HSQ_FSB	LSQ_FSB	OK	0	14.6954	-inf	down	0.0224927	yes
TCONS_00011809	"u"	-	XLOC_008510	-	chr14:398856-399301	HSQ_FSB	LSQ_FSB	OK	172.024	502.045	-1.54521	down	0.0224927	yes
TCONS_00023018	"u"	-	XLOC_016532	-	chr19:27694249-27694489	HSQ_FSB	LSQ_FSB	OK	58.4034	0	inf	up	0.0224927	yes
TCONS_00026885	"u"	-	XLOC_019253	-	chr20:46652493-46652890	HSQ_FSB	LSQ_FSB	OK	0	19.0912	-inf	down	0.0224927	yes
TCONS_00043012	"u"	-	XLOC_030881	-	chr4:2416175-2416666	HSQ_FSB	LSQ_FSB	OK	0	13.4473	-inf	down	0.0224927	yes
TCONS_00044889	"u"	-	XLOC_032315	-	chr4:106403098-106403340	HSQ_FSB	LSQ_FSB	OK	0	60.5596	-inf	down	0.0224927	yes
TCONS_00045829	"u"	-	XLOC_032992	-	chr5:69630657-69631074	HSQ_FSB	LSQ_FSB	OK	0	17.5265	-inf	down	0.0224927	yes
TCONS_00053562	"u"	-	XLOC_038648	-	chr8:48136422-48136908	HSQ_FSB	LSQ_FSB	OK	0	13.6622	-inf	down	0.0224927	yes
TCONS_00011080	"u"	-	XLOC_007952	-	chr14:1433648-1434137	HSQ_FSB	LSQ_FSB	OK	13.5212	0	inf	up	0.0224927	yes
TCONS_00001406	"u"	-	XLOC_001085	-	chr1:33691290-33691720	HSQ_FSB	LSQ_FSB	OK	0	15.2345	-inf	down	0.0224927	yes
TCONS_00010149	"u"	-	XLOC_007285	-	chr13:36895390-36895768	HSQ_FSB	LSQ_FSB	OK	0	19.143	-inf	down	0.0224927	yes
TCONS_00015522	"u"	-	XLOC_011332	-	chr16:71162685-71163092	HSQ_FSB	LSQ_FSB	OK	0	16.7472	-inf	down	0.0224927	yes
TCONS_00040870	"u"	-	XLOC_029369	-	chr3:82091536-82091913	HSQ_FSB	LSQ_FSB	OK	0	19.2378	-inf	down	0.0224927	yes
TCONS_00004883	"u"	-	XLOC_003571	-	chr10:98607169-98607661	HSQ_FSB	LSQ_FSB	OK	0	13.4444	-inf	down	0.0224927	yes
TCONS_00006464	"u"	-	XLOC_004694	-	chr11:20236671-20237032	HSQ_FSB	LSQ_FSB	OK	0	23.3137	-inf	down	0.0224927	yes
TCONS_00014100	"u"	-	XLOC_010274	-	chr15:45029079-45029452	HSQ_FSB	LSQ_FSB	OK	22.5289	0	inf	up	0.0224927	yes
TCONS_00017508	"u"	-	XLOC_012773	-	chr17:2996750-2997148	HSQ_FSB	LSQ_FSB	OK	0	19.3155	-inf	down	0.0224927	yes
TCONS_00052253	"u"	-	XLOC_037642	-	chr7:23232673-23233165	HSQ_FSB	LSQ_FSB	OK	0	13.4444	-inf	down	0.0224927	yes
TCONS_00053023	"u"	-	XLOC_038214	-	chr7:93059963-93060308	HSQ_FSB	LSQ_FSB	OK	0	28.6199	-inf	down	0.0224927	yes
TCONS_00054262	"u"	-	XLOC_039152	-	chr8:108425738-108426140	HSQ_FSB	LSQ_FSB	OK	0	19.7579	-inf	down	0.0224927	yes
TCONS_00000732	"u"	-	XLOC_000574	-	chr1:101036329-101036676	HSQ_FSB	LSQ_FSB	OK	0	22.8164	-inf	down	0.0224927	yes
TCONS_00001405	"u"	-	XLOC_001084	-	chr1:32817230-32817527	HSQ_FSB	LSQ_FSB	OK	0	31.9662	-inf	down	0.0224927	yes
TCONS_00002903	"u"	-	XLOC_002170	-	chr10:34331212-34331537	HSQ_FSB	LSQ_FSB	OK	0	26.109	-inf	down	0.0224927	yes
TCONS_00003157	"u"	-	XLOC_002351	-	chr10:58729708-58730086	HSQ_FSB	LSQ_FSB	OK	0	19.3699	-inf	down	0.0224927	yes
TCONS_00004925	"u"	-	XLOC_003607	-	chr10:102781739-102782205	HSQ_FSB	LSQ_FSB	OK	0	14.8846	-inf	down	0.0224927	yes
TCONS_00005482	"u"	-	XLOC_004033	-	chr11:60647841-60648231	HSQ_FSB	LSQ_FSB	OK	0	18.2992	-inf	down	0.0224927	yes
TCONS_00005679	"u"	-	XLOC_004166	-	chr11:77223287-77223543	HSQ_FSB	LSQ_FSB	OK	0	47.3498	-inf	down	0.0224927	yes
TCONS_00006353	"u"	-	XLOC_004624	-	chr11:8954890-8955204	HSQ_FSB	LSQ_FSB	OK	0	31.7527	-inf	down	0.0224927	yes
TCONS_00008142	"u"	-	XLOC_005843	-	chr12:89030075-89030543	HSQ_FSB	LSQ_FSB	OK	0	13.4606	-inf	down	0.0224927	yes
TCONS_00020266	"u"	-	XLOC_014681	-	chr18:32590041-32590630	HSQ_FSB	LSQ_FSB	OK	0	92.8059	-inf	down	0.0224927	yes
TCONS_00026289	"u"	-	XLOC_018815	-	chr2:125617773-125618077	HSQ_FSB	LSQ_FSB	OK	0	34.2792	-inf	down	0.0224927	yes
TCONS_00027160	"u"	-	XLOC_019470	-	chr20:12261804-12262311	HSQ_FSB	LSQ_FSB	OK	0	12.5575	-inf	down	0.0224927	yes
TCONS_00029151	"u"	-	XLOC_020982	-	chr21:58573196-58573506	HSQ_FSB	LSQ_FSB	OK	0	28.9534	-inf	down	0.0224927	yes
TCONS_00032047	"u"	-	XLOC_022960	-	chr23:22601922-22602447	HSQ_FSB	LSQ_FSB	OK	0	12.3334	-inf	down	0.0224927	yes
TCONS_00033196	"u"	-	XLOC_023853	-	chr24:22949156-22949619	HSQ_FSB	LSQ_FSB	OK	0	13.6928	-inf	down	0.0224927	yes
TCONS_00048979	"u"	-	XLOC_035278	-	chr6:113646354-113646717	HSQ_FSB	LSQ_FSB	OK	0	20.8979	-inf	down	0.0224927	yes
TCONS_00000157	"u"	-	XLOC_000125	-	chr1:19833460-19833786	HSQ_FSB	LSQ_FSB	OK	0	27.0293	-inf	down	0.0224927	yes
TCONS_00001888	"u"	-	XLOC_001432	-	chr1:91023650-91023996	HSQ_FSB	LSQ_FSB	OK	0	25.7579	-inf	down	0.0224927	yes
TCONS_00003222	"u"	-	XLOC_002400	-	chr10:62735216-62735428	HSQ_FSB	LSQ_FSB	OK	0	100.788	-inf	down	0.0224927	yes
TCONS_00003463	"u"	-	XLOC_002565	-	chr10:83981354-83981713	HSQ_FSB	LSQ_FSB	OK	0	23.7275	-inf	down	0.0224927	yes
TCONS_00008378	"u"	-	XLOC_006002	-	chr12:25712538-25713017	HSQ_FSB	LSQ_FSB	OK	0	13.1036	-inf	down	0.0224927	yes
TCONS_00009920	"u"	-	XLOC_007126	-	chr13:7697820-7698163	HSQ_FSB	LSQ_FSB	OK	0	22.2161	-inf	down	0.0224927	yes
TCONS_00012754	"u"	-	XLOC_009249	-	chr15:17150145-17150460	HSQ_FSB	LSQ_FSB	OK	0	29.3054	-inf	down	0.0224927	yes
TCONS_00015389	"u"	-	XLOC_011248	-	chr16:61552448-61552859	HSQ_FSB	LSQ_FSB	OK	0	17.0807	-inf	down	0.0224927	yes
TCONS_00018498	"u"	-	XLOC_013487	-	chr18:2390059-2390331	HSQ_FSB	LSQ_FSB	OK	0	42.707	-inf	down	0.0224927	yes
TCONS_00024404	"u"	-	XLOC_017448	-	chr2:70846461-70846776	HSQ_FSB	LSQ_FSB	OK	0	29.3054	-inf	down	0.0224927	yes
TCONS_00026397	"u"	-	XLOC_018882	-	chr2:129482892-129483286	HSQ_FSB	LSQ_FSB	OK	0	18.4489	-inf	down	0.0224927	yes
TCONS_00036644	"u"	-	XLOC_026229	-	chr27:23437157-23437577	HSQ_FSB	LSQ_FSB	OK	0	16.362	-inf	down	0.0224927	yes
TCONS_00036926	"u"	-	XLOC_026442	-	chr27:43645811-43646154	HSQ_FSB	LSQ_FSB	OK	0	24.192	-inf	down	0.0224927	yes
TCONS_00038018	"u"	-	XLOC_027286	-	chr28:21989739-21990179	HSQ_FSB	LSQ_FSB	OK	0	16.3056	-inf	down	0.0224927	yes
TCONS_00038378	"u"	-	XLOC_027563	-	chr29:6485043-6485404	HSQ_FSB	LSQ_FSB	OK	0	21.8399	-inf	down	0.0224927	yes
TCONS_00042180	"u"	-	XLOC_030293	-	chr3:48000356-48000712	HSQ_FSB	LSQ_FSB	OK	0	22.3892	-inf	down	0.0224927	yes
TCONS_00043900	"u"	-	XLOC_031596	-	chr4:110039451-110039840	HSQ_FSB	LSQ_FSB	OK	0	25.1659	-inf	down	0.0224927	yes
TCONS_00046955	"u"	-	XLOC_033781	-	chr5:35413420-35413670	HSQ_FSB	LSQ_FSB	OK	0	55.1553	-inf	down	0.0224927	yes
TCONS_00047601	"u"	-	XLOC_034270	-	chr5:101439262-101439718	HSQ_FSB	LSQ_FSB	OK	0	15.3557	-inf	down	0.0224927	yes
TCONS_00053077	"u"	-	XLOC_038251	-	chr7:102085060-102085453	HSQ_FSB	LSQ_FSB	OK	0	18.461	-inf	down	0.0224927	yes
TCONS_00001375	"u"	-	XLOC_001057	-	chr1:23974339-23974663	HSQ_FSB	LSQ_FSB	OK	0	27.6134	-inf	down	0.0224927	yes
TCONS_00001974	"u"	-	XLOC_001506	-	chr1:108316082-108316427	HSQ_FSB	LSQ_FSB	OK	0	23.0073	-inf	down	0.0224927	yes
TCONS_00007061	"u"	-	XLOC_005133	-	chr11:85600892-85601178	HSQ_FSB	LSQ_FSB	OK	0	37.3154	-inf	down	0.0224927	yes
TCONS_00010299	"u"	-	XLOC_007381	-	chr13:48686509-48686951	HSQ_FSB	LSQ_FSB	OK	0	15.1871	-inf	down	0.0224927	yes
TCONS_00026988	"u"	-	XLOC_019340	-	chr20:67574351-67574624	HSQ_FSB	LSQ_FSB	OK	0	42.3338	-inf	down	0.0224927	yes
TCONS_00049685	"u"	-	XLOC_035845	-	chr6:93109891-93110218	HSQ_FSB	LSQ_FSB	OK	0	27.0542	-inf	down	0.0224927	yes
TCONS_00000177	"u"	-	XLOC_000144	-	chr1:24179608-24179891	HSQ_FSB	LSQ_FSB	OK	0	40.9428	-inf	down	0.0224927	yes
TCONS_00000243	"u"	-	XLOC_000207	-	chr1:38981974-38982244	HSQ_FSB	LSQ_FSB	OK	0	40.4906	-inf	down	0.0224927	yes
TCONS_00000788	"u"	-	XLOC_000624	-	chr1:111739340-111739599	HSQ_FSB	LSQ_FSB	OK	0	45.8617	-inf	down	0.0224927	yes
TCONS_00000802	"u"	-	XLOC_000633	-	chr1:113784174-113784424	HSQ_FSB	LSQ_FSB	OK	0	51.2465	-inf	down	0.0224927	yes
TCONS_00000875	"u"	-	XLOC_000695	-	chr1:124857876-124858278	HSQ_FSB	LSQ_FSB	OK	0	18.8888	-inf	down	0.0224927	yes
TCONS_00001265	"u"	-	XLOC_000963	-	chr1:2004749-2004983	HSQ_FSB	LSQ_FSB	OK	0	64.1385	-inf	down	0.0224927	yes
TCONS_00001323	"u"	-	XLOC_001016	-	chr1:13403184-13403544	HSQ_FSB	LSQ_FSB	OK	0	20.2534	-inf	down	0.0224927	yes
TCONS_00001368	"u"	-	XLOC_001051	-	chr1:22262739-22263039	HSQ_FSB	LSQ_FSB	OK	0	30.4881	-inf	down	0.0224927	yes
TCONS_00001412	"u"	-	XLOC_001089	-	chr1:34849680-34850000	HSQ_FSB	LSQ_FSB	OK	0	26.1165	-inf	down	0.0224927	yes
TCONS_00001522	"u"	-	XLOC_001171	-	chr1:55429686-55430027	HSQ_FSB	LSQ_FSB	OK	0	22.6773	-inf	down	0.0224927	yes
TCONS_00002649	"u"	-	XLOC_001990	-	chr10:19692403-19692699	HSQ_FSB	LSQ_FSB	OK	0	36.3894	-inf	down	0.0224927	yes
TCONS_00003224	"u"	-	XLOC_002402	-	chr10:63298319-63298682	HSQ_FSB	LSQ_FSB	OK	0	22.9807	-inf	down	0.0224927	yes
TCONS_00003652	"u"	-	XLOC_002688	-	chr10:103740979-103741238	HSQ_FSB	LSQ_FSB	OK	0	45.8617	-inf	down	0.0224927	yes
TCONS_00004299	"u"	-	XLOC_003140	-	chr10:41474008-41474386	HSQ_FSB	LSQ_FSB	OK	0	21.215	-inf	down	0.0224927	yes
TCONS_00004540	"u"	-	XLOC_003321	-	chr10:65361436-65361706	HSQ_FSB	LSQ_FSB	OK	0	40.4906	-inf	down	0.0224927	yes
TCONS_00004636	"u"	-	XLOC_003399	-	chr10:75056988-75057279	HSQ_FSB	LSQ_FSB	OK	0	32.9511	-inf	down	0.0224927	yes
TCONS_00004884	"u"	-	XLOC_003572	-	chr10:98664602-98664874	HSQ_FSB	LSQ_FSB	OK	0	39.636	-inf	down	0.0224927	yes
TCONS_00005209	"u"	-	XLOC_003820	-	chr11:23262324-23262590	HSQ_FSB	LSQ_FSB	OK	0	42.3078	-inf	down	0.0224927	yes
TCONS_00005248	"u"	-	XLOC_003853	-	chr11:27216722-27217153	HSQ_FSB	LSQ_FSB	OK	0	14.4533	-inf	down	0.0224927	yes
TCONS_00005325	"u"	-	XLOC_003911	-	chr11:40511780-40512116	HSQ_FSB	LSQ_FSB	OK	0	23.4129	-inf	down	0.0224927	yes
TCONS_00005561	"u"	-	XLOC_004090	-	chr11:69827640-69827902	HSQ_FSB	LSQ_FSB	OK	0	44.2783	-inf	down	0.0224927	yes
TCONS_00005752	"u"	-	XLOC_004219	-	chr11:81651836-81652111	HSQ_FSB	LSQ_FSB	OK	0	38.4158	-inf	down	0.0224927	yes
TCONS_00006833	"u"	-	XLOC_004964	-	chr11:66808299-66808530	HSQ_FSB	LSQ_FSB	OK	0	77.5427	-inf	down	0.0224927	yes
TCONS_00007063	"u"	-	XLOC_005135	-	chr11:85916587-85916956	HSQ_FSB	LSQ_FSB	OK	0	19.2753	-inf	down	0.0224927	yes
TCONS_00007834	"u"	-	XLOC_005601	-	chr12:34246489-34246877	HSQ_FSB	LSQ_FSB	OK	0	20.18	-inf	down	0.0224927	yes
TCONS_00007924	"u"	-	XLOC_005671	-	chr12:46916103-46916346	HSQ_FSB	LSQ_FSB	OK	0	56.2655	-inf	down	0.0224927	yes
TCONS_00007988	"u"	-	XLOC_005722	-	chr12:59925593-59925887	HSQ_FSB	LSQ_FSB	OK	0	32.0888	-inf	down	0.0224927	yes
TCONS_00007993	"u"	-	XLOC_005727	-	chr12:62051877-62052168	HSQ_FSB	LSQ_FSB	OK	0	32.9511	-inf	down	0.0224927	yes
TCONS_00008001	"u"	-	XLOC_005735	-	chr12:63730747-63731040	HSQ_FSB	LSQ_FSB	OK	0	32.3714	-inf	down	0.0224927	yes
TCONS_00008034	"u"	-	XLOC_005766	-	chr12:72383576-72383963	HSQ_FSB	LSQ_FSB	OK	0	20.2789	-inf	down	0.0224927	yes
TCONS_00008273	"u"	-	XLOC_005931	-	chr12:14777531-14777956	HSQ_FSB	LSQ_FSB	OK	0	14.8123	-inf	down	0.0224927	yes
TCONS_00008520	"u"	-	XLOC_006107	-	chr12:42360198-42360509	HSQ_FSB	LSQ_FSB	OK	0	32.2188	-inf	down	0.0224927	yes
TCONS_00008521	"u"	-	XLOC_006108	-	chr12:43068121-43068376	HSQ_FSB	LSQ_FSB	OK	0	48.1261	-inf	down	0.0224927	yes
TCONS_00008587	"u"	-	XLOC_006161	-	chr12:54567691-54567939	HSQ_FSB	LSQ_FSB	OK	0	60.6899	-inf	down	0.0224927	yes
TCONS_00008617	"u"	-	XLOC_006187	-	chr12:63592235-63592499	HSQ_FSB	LSQ_FSB	OK	0	43.2737	-inf	down	0.0224927	yes
TCONS_00008745	"u"	-	XLOC_006285	-	chr12:87614210-87614563	HSQ_FSB	LSQ_FSB	OK	0	21.0846	-inf	down	0.0224927	yes
TCONS_00008832	"u"	-	XLOC_006357	-	chr13:7434683-7434922	HSQ_FSB	LSQ_FSB	OK	0	59.5389	-inf	down	0.0224927	yes
TCONS_00009137	"u"	-	XLOC_006580	-	chr13:40949558-40949834	HSQ_FSB	LSQ_FSB	OK	0	38.0246	-inf	down	0.0224927	yes
TCONS_00009261	"u"	-	XLOC_006672	-	chr13:50339222-50339571	HSQ_FSB	LSQ_FSB	OK	0	21.5904	-inf	down	0.0224927	yes
TCONS_00009498	"u"	-	XLOC_006831	-	chr13:61008927-61009220	HSQ_FSB	LSQ_FSB	OK	0	32.3714	-inf	down	0.0224927	yes
TCONS_00009979	"u"	-	XLOC_007166	-	chr13:16696968-16697321	HSQ_FSB	LSQ_FSB	OK	0	24.3284	-inf	down	0.0224927	yes
TCONS_00010066	"u"	-	XLOC_007220	-	chr13:25934010-25934335	HSQ_FSB	LSQ_FSB	OK	0	25.2083	-inf	down	0.0224927	yes
TCONS_00011282	"u"	-	XLOC_008076	-	chr14:14649562-14649887	HSQ_FSB	LSQ_FSB	OK	0	25.2083	-inf	down	0.0224927	yes
TCONS_00012337	"u"	-	XLOC_008913	-	chr14:40764544-40764923	HSQ_FSB	LSQ_FSB	OK	0	18.2925	-inf	down	0.0224927	yes
TCONS_00012395	"u"	-	XLOC_008963	-	chr14:49399891-49400194	HSQ_FSB	LSQ_FSB	OK	0	29.7443	-inf	down	0.0224927	yes
TCONS_00012478	"u"	-	XLOC_009036	-	chr14:64821234-64821588	HSQ_FSB	LSQ_FSB	OK	0	20.9618	-inf	down	0.0224927	yes
TCONS_00012630	"u"	-	XLOC_009142	-	chr14:80600485-80600788	HSQ_FSB	LSQ_FSB	OK	0	29.7443	-inf	down	0.0224927	yes
TCONS_00012682	"u"	-	XLOC_009187	-	chr15:2402410-2402694	HSQ_FSB	LSQ_FSB	OK	0	35.147	-inf	down	0.0224927	yes
TCONS_00012827	"u"	-	XLOC_009301	-	chr15:24392540-24392812	HSQ_FSB	LSQ_FSB	OK	0	39.636	-inf	down	0.0224927	yes
TCONS_00012860	"u"	-	XLOC_009333	-	chr15:26765907-26766269	HSQ_FSB	LSQ_FSB	OK	0	20.0276	-inf	down	0.0224927	yes
TCONS_00012944	"u"	-	XLOC_009392	-	chr15:31059753-31060048	HSQ_FSB	LSQ_FSB	OK	0	31.8108	-inf	down	0.0224927	yes
TCONS_00013591	"u"	-	XLOC_009893	-	chr15:80591628-80592011	HSQ_FSB	LSQ_FSB	OK	0	17.9267	-inf	down	0.0224927	yes
TCONS_00014027	"u"	-	XLOC_010226	-	chr15:39425050-39425417	HSQ_FSB	LSQ_FSB	OK	0	19.4845	-inf	down	0.0224927	yes
TCONS_00014374	"u"	-	XLOC_010481	-	chr15:55876584-55876830	HSQ_FSB	LSQ_FSB	OK	0	54.0136	-inf	down	0.0224927	yes
TCONS_00014432	"u"	-	XLOC_010526	-	chr15:64268356-64268695	HSQ_FSB	LSQ_FSB	OK	0	22.966	-inf	down	0.0224927	yes
TCONS_00014464	"u"	-	XLOC_010552	-	chr15:67125800-67126116	HSQ_FSB	LSQ_FSB	OK	0	26.8905	-inf	down	0.0224927	yes
TCONS_00014805	"u"	-	XLOC_010816	-	chr16:5408621-5408937	HSQ_FSB	LSQ_FSB	OK	0	31.0275	-inf	down	0.0224927	yes
TCONS_00014969	"u"	-	XLOC_010956	-	chr16:30078228-30078464	HSQ_FSB	LSQ_FSB	OK	0	62.2266	-inf	down	0.0224927	yes
TCONS_00015078	"u"	-	XLOC_011040	-	chr16:40610006-40610391	HSQ_FSB	LSQ_FSB	OK	0	20.4798	-inf	down	0.0224927	yes
TCONS_00015831	"u"	-	XLOC_011584	-	chr16:26466893-26467182	HSQ_FSB	LSQ_FSB	OK	0	33.5511	-inf	down	0.0224927	yes
TCONS_00016070	"u"	-	XLOC_011747	-	chr16:45397173-45397547	HSQ_FSB	LSQ_FSB	OK	0	21.6591	-inf	down	0.0224927	yes
TCONS_00016384	"u"	-	XLOC_011966	-	chr16:66716500-66716741	HSQ_FSB	LSQ_FSB	OK	0	57.8606	-inf	down	0.0224927	yes
TCONS_00016479	"u"	-	XLOC_012031	-	chr16:75941796-75942062	HSQ_FSB	LSQ_FSB	OK	0	42.3078	-inf	down	0.0224927	yes
TCONS_00016609	"u"	-	XLOC_012126	-	chr17:8026440-8026826	HSQ_FSB	LSQ_FSB	OK	0	20.3789	-inf	down	0.0224927	yes
TCONS_00016610	"u"	-	XLOC_012127	-	chr17:8830084-8830362	HSQ_FSB	LSQ_FSB	OK	0	37.2643	-inf	down	0.0224927	yes
TCONS_00016752	"u"	-	XLOC_012246	-	chr17:32561396-32561742	HSQ_FSB	LSQ_FSB	OK	0	21.9858	-inf	down	0.0224927	yes
TCONS_00016835	"u"	-	XLOC_012311	-	chr17:45809273-45809497	HSQ_FSB	LSQ_FSB	OK	0	87.0115	-inf	down	0.0224927	yes
TCONS_00017574	"u"	-	XLOC_012833	-	chr17:12446766-12447127	HSQ_FSB	LSQ_FSB	OK	0	20.1399	-inf	down	0.0224927	yes
TCONS_00017673	"u"	-	XLOC_012921	-	chr17:27069426-27069756	HSQ_FSB	LSQ_FSB	OK	0	24.3597	-inf	down	0.0224927	yes
TCONS_00018863	"u"	-	XLOC_013741	-	chr18:31478800-31479038	HSQ_FSB	LSQ_FSB	OK	0	60.4116	-inf	down	0.0224927	yes
TCONS_00019051	"u"	-	XLOC_013868	-	chr18:41594125-41594472	HSQ_FSB	LSQ_FSB	OK	0	21.8524	-inf	down	0.0224927	yes
TCONS_00020177	"u"	-	XLOC_014617	-	chr18:23716176-23716437	HSQ_FSB	LSQ_FSB	OK	0	44.7955	-inf	down	0.0224927	yes
TCONS_00020249	"u"	-	XLOC_014665	-	chr18:28421462-28421903	HSQ_FSB	LSQ_FSB	OK	0	13.8921	-inf	down	0.0224927	yes
TCONS_00022546	"u"	-	XLOC_016219	-	chr19:8552565-8552955	HSQ_FSB	LSQ_FSB	OK	0	17.3202	-inf	down	0.0224927	yes
TCONS_00024050	"u"	-	XLOC_017172	-	chr2:12391573-12391848	HSQ_FSB	LSQ_FSB	OK	0	38.4158	-inf	down	0.0224927	yes
TCONS_00024181	"u"	-	XLOC_017274	-	chr2:31309878-31310177	HSQ_FSB	LSQ_FSB	OK	0	30.7441	-inf	down	0.0224927	yes
TCONS_00024342	"u"	-	XLOC_017390	-	chr2:57241188-57241615	HSQ_FSB	LSQ_FSB	OK	0	14.6907	-inf	down	0.0224927	yes
TCONS_00025273	"u"	-	XLOC_018035	-	chr2:136038335-136038581	HSQ_FSB	LSQ_FSB	OK	0	54.0136	-inf	down	0.0224927	yes
TCONS_00025449	"u"	-	XLOC_018162	-	chr2:20401525-20401808	HSQ_FSB	LSQ_FSB	OK	0	35.4838	-inf	down	0.0224927	yes
TCONS_00025559	"u"	-	XLOC_018250	-	chr2:28262740-28263067	HSQ_FSB	LSQ_FSB	OK	0	28.6869	-inf	down	0.0224927	yes
TCONS_00025934	"u"	-	XLOC_018544	-	chr2:94062095-94062384	HSQ_FSB	LSQ_FSB	OK	0	38.7128	-inf	down	0.0224927	yes
TCONS_00026241	"u"	-	XLOC_018775	-	chr2:123057588-123057909	HSQ_FSB	LSQ_FSB	OK	0	25.9298	-inf	down	0.0224927	yes
TCONS_00026651	"u"	-	XLOC_019065	-	chr20:12609134-12609511	HSQ_FSB	LSQ_FSB	OK	0	18.4811	-inf	down	0.0224927	yes
TCONS_00026775	"u"	-	XLOC_019168	-	chr20:30142153-30142435	HSQ_FSB	LSQ_FSB	OK	0	35.8268	-inf	down	0.0224927	yes
TCONS_00026912	"u"	-	XLOC_019280	-	chr20:55190275-55190721	HSQ_FSB	LSQ_FSB	OK	0	15.7241	-inf	down	0.0224927	yes
TCONS_00026933	"u"	-	XLOC_019296	-	chr20:56961681-56961905	HSQ_FSB	LSQ_FSB	OK	0	75.41	-inf	down	0.0224927	yes
TCONS_00026969	"u"	-	XLOC_019326	-	chr20:64084072-64084292	HSQ_FSB	LSQ_FSB	OK	0	80.8839	-inf	down	0.0224927	yes
TCONS_00026996	"u"	-	XLOC_019348	-	chr20:69971981-69972250	HSQ_FSB	LSQ_FSB	OK	0	40.931	-inf	down	0.0224927	yes
TCONS_00027455	"u"	-	XLOC_019704	-	chr20:60760393-60760718	HSQ_FSB	LSQ_FSB	OK	0	25.2083	-inf	down	0.0224927	yes
TCONS_00027456	"u"	-	XLOC_019705	-	chr20:61252354-61252798	HSQ_FSB	LSQ_FSB	OK	0	15.8448	-inf	down	0.0224927	yes
TCONS_00027483	"u"	-	XLOC_019728	-	chr20:66176563-66176894	HSQ_FSB	LSQ_FSB	OK	0	24.1967	-inf	down	0.0224927	yes
TCONS_00027692	"u"	-	XLOC_019899	-	chr21:10255003-10255401	HSQ_FSB	LSQ_FSB	OK	0	16.6752	-inf	down	0.0224927	yes
TCONS_00027992	"u"	-	XLOC_020139	-	chr21:37739501-37739883	HSQ_FSB	LSQ_FSB	OK	0	18.0168	-inf	down	0.0224927	yes
TCONS_00028021	"u"	-	XLOC_020164	-	chr21:42392058-42392526	HSQ_FSB	LSQ_FSB	OK	0	14.508	-inf	down	0.0224927	yes
TCONS_00028530	"u"	-	XLOC_020539	-	chr21:1083140-1083554	HSQ_FSB	LSQ_FSB	OK	0	15.5188	-inf	down	0.0224927	yes
TCONS_00028681	"u"	-	XLOC_020655	-	chr21:17366841-17367214	HSQ_FSB	LSQ_FSB	OK	0	18.8699	-inf	down	0.0224927	yes
TCONS_00029000	"u"	-	XLOC_020871	-	chr21:44858875-44859196	HSQ_FSB	LSQ_FSB	OK	0	25.9298	-inf	down	0.0224927	yes
TCONS_00029711	"u"	-	XLOC_021380	-	chr22:42496073-42496287	HSQ_FSB	LSQ_FSB	OK	0	90.4251	-inf	down	0.0224927	yes
TCONS_00030502	"u"	-	XLOC_021894	-	chr22:45810381-45810740	HSQ_FSB	LSQ_FSB	OK	0	20.3681	-inf	down	0.0224927	yes
TCONS_00031149	"u"	-	XLOC_022316	-	chr23:18208146-18208571	HSQ_FSB	LSQ_FSB	OK	0	14.8123	-inf	down	0.0224927	yes
TCONS_00032367	"u"	-	XLOC_023209	-	chr23:37966976-37967421	HSQ_FSB	LSQ_FSB	OK	0	13.6797	-inf	down	0.0224927	yes
TCONS_00032393	"u"	-	XLOC_023226	-	chr23:41529767-41530085	HSQ_FSB	LSQ_FSB	OK	0	26.498	-inf	down	0.0224927	yes
TCONS_00032446	"u"	-	XLOC_023265	-	chr23:47168631-47169025	HSQ_FSB	LSQ_FSB	OK	0	16.9916	-inf	down	0.0224927	yes
TCONS_00032607	"u"	-	XLOC_023395	-	chr24:11318256-11318530	HSQ_FSB	LSQ_FSB	OK	0	38.8146	-inf	down	0.0224927	yes
TCONS_00033161	"u"	-	XLOC_023832	-	chr24:20300473-20300802	HSQ_FSB	LSQ_FSB	OK	0	24.5249	-inf	down	0.0224927	yes
TCONS_00033204	"u"	-	XLOC_023860	-	chr24:24841907-24842141	HSQ_FSB	LSQ_FSB	OK	0	64.1385	-inf	down	0.0224927	yes
TCONS_00033278	"u"	-	XLOC_023909	-	chr24:35225476-35225709	HSQ_FSB	LSQ_FSB	OK	0	65.1329	-inf	down	0.0224927	yes
TCONS_00033636	"u"	-	XLOC_024167	-	chr25:933733-934025	HSQ_FSB	LSQ_FSB	OK	0	32.6588	-inf	down	0.0224927	yes
TCONS_00033637	"u"	-	XLOC_024168	-	chr25:948972-949255	HSQ_FSB	LSQ_FSB	OK	0	35.4838	-inf	down	0.0224927	yes
TCONS_00033839	"u"	-	XLOC_024277	-	chr25:7252983-7253373	HSQ_FSB	LSQ_FSB	OK	0	17.3202	-inf	down	0.0224927	yes
TCONS_00036825	"u"	-	XLOC_026372	-	chr27:35875085-35875347	HSQ_FSB	LSQ_FSB	OK	0	51.0904	-inf	down	0.0224927	yes
TCONS_00036911	"u"	-	XLOC_026428	-	chr27:41356242-41356576	HSQ_FSB	LSQ_FSB	OK	0	27.3696	-inf	down	0.0224927	yes
TCONS_00037131	"u"	-	XLOC_026601	-	chr27:22724239-22724682	HSQ_FSB	LSQ_FSB	OK	0	13.7851	-inf	down	0.0224927	yes
TCONS_00039177	"u"	-	XLOC_028127	-	chr29:3177845-3178149	HSQ_FSB	LSQ_FSB	OK	0	29.5042	-inf	down	0.0224927	yes
TCONS_00040622	"u"	-	XLOC_029184	-	chr3:47593165-47593422	HSQ_FSB	LSQ_FSB	OK	0	46.9704	-inf	down	0.0224927	yes
TCONS_00040759	"u"	-	XLOC_029285	-	chr3:64030237-64030520	HSQ_FSB	LSQ_FSB	OK	0	35.4838	-inf	down	0.0224927	yes
TCONS_00040810	"u"	-	XLOC_029324	-	chr3:72033904-72034164	HSQ_FSB	LSQ_FSB	OK	0	52.2961	-inf	down	0.0224927	yes
TCONS_00040813	"u"	-	XLOC_029327	-	chr3:72906717-72907027	HSQ_FSB	LSQ_FSB	OK	0	28.1387	-inf	down	0.0224927	yes
TCONS_00040827	"u"	-	XLOC_029337	-	chr3:74998966-74999252	HSQ_FSB	LSQ_FSB	OK	0	34.4915	-inf	down	0.0224927	yes
TCONS_00041957	"u"	-	XLOC_030136	-	chr3:25494157-25494537	HSQ_FSB	LSQ_FSB	OK	0	18.1997	-inf	down	0.0224927	yes
TCONS_00042119	"u"	-	XLOC_030248	-	chr3:38352384-38352714	HSQ_FSB	LSQ_FSB	OK	0	24.3597	-inf	down	0.0224927	yes
TCONS_00042121	"u"	-	XLOC_030250	-	chr3:38737693-38738024	HSQ_FSB	LSQ_FSB	OK	0	24.1967	-inf	down	0.0224927	yes
TCONS_00042174	"u"	-	XLOC_030288	-	chr3:46768941-46769327	HSQ_FSB	LSQ_FSB	OK	0	20.3789	-inf	down	0.0224927	yes
TCONS_00042560	"u"	-	XLOC_030569	-	chr3:92907770-92908081	HSQ_FSB	LSQ_FSB	OK	0	27.923	-inf	down	0.0224927	yes
TCONS_00042723	"u"	-	XLOC_030672	-	chr3:103116527-103116864	HSQ_FSB	LSQ_FSB	OK	0	23.262	-inf	down	0.0224927	yes
TCONS_00043132	"u"	-	XLOC_030970	-	chr4:16902821-16903078	HSQ_FSB	LSQ_FSB	OK	0	46.9704	-inf	down	0.0224927	yes
TCONS_00043403	"u"	-	XLOC_031202	-	chr4:59365658-59365958	HSQ_FSB	LSQ_FSB	OK	0	30.4881	-inf	down	0.0224927	yes
TCONS_00044115	"u"	-	XLOC_031740	-	chr4:8853798-8854065	HSQ_FSB	LSQ_FSB	OK	0	41.8394	-inf	down	0.0224927	yes
TCONS_00044244	"u"	-	XLOC_031834	-	chr4:26689380-26689787	HSQ_FSB	LSQ_FSB	OK	0	16.0044	-inf	down	0.0224927	yes
TCONS_00044305	"u"	-	XLOC_031887	-	chr4:34612733-34613076	HSQ_FSB	LSQ_FSB	OK	0	22.3956	-inf	down	0.0224927	yes
TCONS_00044791	"u"	-	XLOC_032252	-	chr4:99098432-99098753	HSQ_FSB	LSQ_FSB	OK	0	29.919	-inf	down	0.0224927	yes
TCONS_00044840	"u"	-	XLOC_032288	-	chr4:104019980-104020309	HSQ_FSB	LSQ_FSB	OK	0	24.5249	-inf	down	0.0224927	yes
TCONS_00045116	"u"	-	XLOC_032476	-	chr5:7711086-7711441	HSQ_FSB	LSQ_FSB	OK	0	20.8403	-inf	down	0.0224927	yes
TCONS_00045589	"u"	-	XLOC_032829	-	chr5:53140347-53140557	HSQ_FSB	LSQ_FSB	OK	0	97.8407	-inf	down	0.0224927	yes
TCONS_00046592	"u"	-	XLOC_033516	-	chr5:57186-57459	HSQ_FSB	LSQ_FSB	OK	0	39.2213	-inf	down	0.0224927	yes
TCONS_00047176	"u"	-	XLOC_033937	-	chr5:57841873-57842099	HSQ_FSB	LSQ_FSB	OK	0	72.9008	-inf	down	0.0224927	yes
TCONS_00047485	"u"	-	XLOC_034179	-	chr5:88030778-88031212	HSQ_FSB	LSQ_FSB	OK	0	16.4772	-inf	down	0.0224927	yes
TCONS_00047523	"u"	-	XLOC_034208	-	chr5:94181863-94182075	HSQ_FSB	LSQ_FSB	OK	0	94.0207	-inf	down	0.0224927	yes
TCONS_00048345	"u"	-	XLOC_034808	-	chr6:30560399-30560660	HSQ_FSB	LSQ_FSB	OK	0	44.7955	-inf	down	0.0224927	yes
TCONS_00048455	"u"	-	XLOC_034902	-	chr6:51313302-51313575	HSQ_FSB	LSQ_FSB	OK	0	45.2553	-inf	down	0.0224927	yes
TCONS_00048653	"u"	-	XLOC_035039	-	chr6:76951644-76951871	HSQ_FSB	LSQ_FSB	OK	0	71.6989	-inf	down	0.0224927	yes
TCONS_00048668	"u"	-	XLOC_035049	-	chr6:79927624-79927838	HSQ_FSB	LSQ_FSB	OK	0	90.4251	-inf	down	0.0224927	yes
TCONS_00048670	"u"	-	XLOC_035051	-	chr6:80290855-80291081	HSQ_FSB	LSQ_FSB	OK	0	72.9008	-inf	down	0.0224927	yes
TCONS_00048694	"u"	-	XLOC_035071	-	chr6:86956733-86957013	HSQ_FSB	LSQ_FSB	OK	0	36.5322	-inf	down	0.0224927	yes
TCONS_00048800	"u"	-	XLOC_035148	-	chr6:95210816-95211139	HSQ_FSB	LSQ_FSB	OK	0	25.5641	-inf	down	0.0224927	yes
TCONS_00048819	"u"	-	XLOC_035163	-	chr6:97875635-97875957	HSQ_FSB	LSQ_FSB	OK	0	29.7065	-inf	down	0.0224927	yes
TCONS_00048821	"u"	-	XLOC_035165	-	chr6:98290687-98290908	HSQ_FSB	LSQ_FSB	OK	0	79.4565	-inf	down	0.0224927	yes
TCONS_00049058	"u"	-	XLOC_035340	-	chr6:4062938-4063202	HSQ_FSB	LSQ_FSB	OK	0	49.9312	-inf	down	0.0224927	yes
TCONS_00049148	"u"	-	XLOC_035427	-	chr6:12355576-12356003	HSQ_FSB	LSQ_FSB	OK	0	14.6907	-inf	down	0.0224927	yes
TCONS_00049907	"u"	-	XLOC_035995	-	chr6:111131110-111131331	HSQ_FSB	LSQ_FSB	OK	0	79.4565	-inf	down	0.0224927	yes
TCONS_00050214	"u"	-	XLOC_036199	-	chr7:11716430-11716718	HSQ_FSB	LSQ_FSB	OK	0	33.8591	-inf	down	0.0224927	yes
TCONS_00051433	"u"	-	XLOC_037035	-	chr7:78508181-78508515	HSQ_FSB	LSQ_FSB	OK	0	27.3696	-inf	down	0.0224927	yes
TCONS_00051516	"u"	-	XLOC_037110	-	chr7:95876933-95877280	HSQ_FSB	LSQ_FSB	OK	0	21.8524	-inf	down	0.0224927	yes
TCONS_00051517	"u"	-	XLOC_037111	-	chr7:95882168-95882514	HSQ_FSB	LSQ_FSB	OK	0	25.3682	-inf	down	0.0224927	yes
TCONS_00051561	"u"	-	XLOC_037138	-	chr7:99690841-99691049	HSQ_FSB	LSQ_FSB	OK	0	101.895	-inf	down	0.0224927	yes
TCONS_00052173	"u"	-	XLOC_037581	-	chr7:20681159-20681488	HSQ_FSB	LSQ_FSB	OK	0	24.5249	-inf	down	0.0224927	yes
TCONS_00053573	"u"	-	XLOC_038658	-	chr8:50558156-50558602	HSQ_FSB	LSQ_FSB	OK	0	13.6276	-inf	down	0.0224927	yes
TCONS_00053717	"u"	-	XLOC_038767	-	chr8:62250590-62250857	HSQ_FSB	LSQ_FSB	OK	0	41.8394	-inf	down	0.0224927	yes
TCONS_00053792	"u"	-	XLOC_038824	-	chr8:69195204-69195616	HSQ_FSB	LSQ_FSB	OK	0	18.0629	-inf	down	0.0224927	yes
TCONS_00054089	"u"	-	XLOC_039017	-	chr8:90083572-90083849	HSQ_FSB	LSQ_FSB	OK	0	37.6408	-inf	down	0.0224927	yes
TCONS_00054536	"u"	-	XLOC_039384	-	chr8:34530667-34531050	HSQ_FSB	LSQ_FSB	OK	0	17.9267	-inf	down	0.0224927	yes
TCONS_00054655	"u"	-	XLOC_039483	-	chr8:48537946-48538165	HSQ_FSB	LSQ_FSB	OK	0	82.3555	-inf	down	0.0224927	yes
TCONS_00055111	"u"	-	XLOC_039812	-	chr8:82902684-82903012	HSQ_FSB	LSQ_FSB	OK	0	24.6923	-inf	down	0.0224927	yes
TCONS_00055184	"u"	-	XLOC_039865	-	chr8:89491827-89492035	HSQ_FSB	LSQ_FSB	OK	0	101.895	-inf	down	0.0224927	yes
TCONS_00055543	"u"	-	XLOC_040141	-	chr9:14556455-14556694	HSQ_FSB	LSQ_FSB	OK	0	68.6987	-inf	down	0.0224927	yes
TCONS_00055972	"u"	-	XLOC_040475	-	chr9:71855597-71855982	HSQ_FSB	LSQ_FSB	OK	0	17.7492	-inf	down	0.0224927	yes
TCONS_00056011	"u"	-	XLOC_040511	-	chr9:76429901-76430273	HSQ_FSB	LSQ_FSB	OK	0	21.8881	-inf	down	0.0224927	yes
TCONS_00056635	"u"	-	XLOC_041010	-	chr9:57134254-57134561	HSQ_FSB	LSQ_FSB	OK	0	28.8058	-inf	down	0.0224927	yes
TCONS_00057290	"u"	-	XLOC_041495	-	chrX:34724382-34724748	HSQ_FSB	LSQ_FSB	OK	0	19.5908	-inf	down	0.0224927	yes
TCONS_00057493	"u"	-	XLOC_041656	-	chrX:57414607-57415091	HSQ_FSB	LSQ_FSB	OK	0	13.7352	-inf	down	0.0224927	yes
TCONS_00059020	"u"	-	XLOC_042823	-	chrX:144266373-144266622	HSQ_FSB	LSQ_FSB	OK	0	59.9013	-inf	down	0.0224927	yes
TCONS_00037532	"u"	-	XLOC_026944	-	chr28:19076074-19076456	HSQ_FSB	LSQ_FSB	OK	0	20.1586	-inf	down	0.0224927	yes
TCONS_00004447	"u"	-	XLOC_003245	-	chr10:55373082-55373434	HSQ_FSB	LSQ_FSB	OK	0	23.0645	-inf	down	0.0224927	yes
TCONS_00013408	"u"	-	XLOC_009751	-	chr15:65283627-65284095	HSQ_FSB	LSQ_FSB	OK	0	13.7455	-inf	down	0.0224927	yes
TCONS_00014328	"u"	-	XLOC_010453	-	chr15:54545072-54545320	HSQ_FSB	LSQ_FSB	OK	0	56.5235	-inf	down	0.0224927	yes
TCONS_00029561	"u"	-	XLOC_021262	-	chr22:20182064-20182487	HSQ_FSB	LSQ_FSB	OK	0	16.3036	-inf	down	0.0224927	yes
TCONS_00032898	"u"	-	XLOC_023621	-	chr24:47525495-47525729	HSQ_FSB	LSQ_FSB	OK	0	68.7707	-inf	down	0.0224927	yes
TCONS_00032931	"u"	-	XLOC_023645	-	chr24:51756739-51757089	HSQ_FSB	LSQ_FSB	OK	0	20.556	-inf	down	0.0224927	yes
TCONS_00033901	"u"	-	XLOC_024317	-	chr25:12459543-12459820	HSQ_FSB	LSQ_FSB	OK	0	40.6278	-inf	down	0.0224927	yes
TCONS_00034753	"u"	-	XLOC_024867	-	chr25:11345785-11345999	HSQ_FSB	LSQ_FSB	OK	0	96.719	-inf	down	0.0224927	yes
TCONS_00049352	"u"	-	XLOC_035582	-	chr6:38829700-38830090	HSQ_FSB	LSQ_FSB	OK	0	18.8785	-inf	down	0.0224927	yes
TCONS_00049915	"u"	-	XLOC_036003	-	chr6:112393820-112394138	HSQ_FSB	LSQ_FSB	OK	0	28.7361	-inf	down	0.0224927	yes
TCONS_00012423	"u"	-	XLOC_008989	-	chr14:55617285-55617680	HSQ_FSB	LSQ_FSB	OK	0	17.1366	-inf	down	0.0224927	yes
TCONS_00013250	"u"	-	XLOC_009638	-	chr15:51525646-51525875	HSQ_FSB	LSQ_FSB	OK	0	69.0065	-inf	down	0.0224927	yes
TCONS_00018117	"u"	-	XLOC_013250	-	chr17:61689706-61690061	HSQ_FSB	LSQ_FSB	OK	0	21.0653	-inf	down	0.0224927	yes
TCONS_00025561	"u"	-	XLOC_018252	-	chr2:28625412-28625691	HSQ_FSB	LSQ_FSB	OK	0	36.9953	-inf	down	0.0224927	yes
TCONS_00031192	"u"	-	XLOC_022352	-	chr23:23540461-23540665	HSQ_FSB	LSQ_FSB	OK	0	110.028	-inf	down	0.0224927	yes
TCONS_00043334	"u"	-	XLOC_031145	-	chr4:46239528-46239835	HSQ_FSB	LSQ_FSB	OK	0	28.9885	-inf	down	0.0224927	yes
TCONS_00048368	"u"	-	XLOC_034829	-	chr6:35047458-35047734	HSQ_FSB	LSQ_FSB	OK	0	38.1114	-inf	down	0.0224927	yes
TCONS_00053512	"u"	-	XLOC_038611	-	chr8:43675438-43675741	HSQ_FSB	LSQ_FSB	OK	0	29.9192	-inf	down	0.0224927	yes
TCONS_00009361	"u"	-	XLOC_006734	-	chr13:54144604-54144903	HSQ_FSB	LSQ_FSB	OK	29.197	0	inf	up	0.0224927	yes
TCONS_00001060	"u"	-	XLOC_000836	-	chr1:145283385-145283771	HSQ_FSB	LSQ_FSB	OK	0	17.8126	-inf	down	0.0224927	yes
TCONS_00003651	"u"	-	XLOC_002687	-	chr10:103724974-103725202	HSQ_FSB	LSQ_FSB	OK	0	70.2614	-inf	down	0.0224927	yes
TCONS_00005210	"u"	-	XLOC_003821	-	chr11:23353411-23353642	HSQ_FSB	LSQ_FSB	OK	0	66.9703	-inf	down	0.0224927	yes
TCONS_00010320	"u"	-	XLOC_007402	-	chr13:50230028-50230424	HSQ_FSB	LSQ_FSB	OK	0	16.9819	-inf	down	0.0224927	yes
TCONS_00013784	"u"	-	XLOC_010043	-	chr15:12608202-12608577	HSQ_FSB	LSQ_FSB	OK	0	18.8249	-inf	down	0.0224927	yes
TCONS_00014459	"u"	-	XLOC_010547	-	chr15:66447069-66447290	HSQ_FSB	LSQ_FSB	OK	73.4213	0	inf	up	0.0224927	yes
TCONS_00018538	"u"	-	XLOC_013514	-	chr18:7339098-7339395	HSQ_FSB	LSQ_FSB	OK	0	31.376	-inf	down	0.0224927	yes
TCONS_00019987	"u"	-	XLOC_014466	-	chr18:4171534-4171829	HSQ_FSB	LSQ_FSB	OK	0	31.9147	-inf	down	0.0224927	yes
TCONS_00020891	"u"	-	XLOC_015122	-	chr18:59189852-59190194	HSQ_FSB	LSQ_FSB	OK	0	22.6825	-inf	down	0.0224927	yes
TCONS_00039127	"u"	-	XLOC_028094	-	chr29:51502366-51502740	HSQ_FSB	LSQ_FSB	OK	0	18.9226	-inf	down	0.0224927	yes
TCONS_00039193	"u"	-	XLOC_028141	-	chr29:5695128-5695413	HSQ_FSB	LSQ_FSB	OK	0	34.8993	-inf	down	0.0224927	yes
TCONS_00045148	"u"	-	XLOC_032501	-	chr5:14282639-14282973	HSQ_FSB	LSQ_FSB	OK	0	23.864	-inf	down	0.0224927	yes
TCONS_00054058	"u"	-	XLOC_038996	-	chr8:86694168-86694442	HSQ_FSB	LSQ_FSB	OK	0	38.8658	-inf	down	0.0224927	yes
TCONS_00000266	"u"	-	XLOC_000229	-	chr1:42466201-42466505	HSQ_FSB	LSQ_FSB	OK	0	27.3526	-inf	down	0.0224927	yes
TCONS_00000344	"u"	-	XLOC_000279	-	chr1:53238535-53238985	HSQ_FSB	LSQ_FSB	OK	0	14.4556	-inf	down	0.0224927	yes
TCONS_00000408	"u"	-	XLOC_000326	-	chr1:63014521-63014803	HSQ_FSB	LSQ_FSB	OK	0	33.1463	-inf	down	0.0224927	yes
TCONS_00000534	"u"	-	XLOC_000430	-	chr1:75576616-75576935	HSQ_FSB	LSQ_FSB	OK	0	28.3294	-inf	down	0.0224927	yes
TCONS_00000868	"u"	-	XLOC_000688	-	chr1:123599716-123599946	HSQ_FSB	LSQ_FSB	OK	0	73.5346	-inf	down	0.0224927	yes
TCONS_00001186	"u"	-	XLOC_000906	-	chr1:151758674-151758915	HSQ_FSB	LSQ_FSB	OK	0	53.2754	-inf	down	0.0224927	yes
TCONS_00001523	"u"	-	XLOC_001172	-	chr1:55743423-55743641	HSQ_FSB	LSQ_FSB	OK	0	90.3241	-inf	down	0.0224927	yes
TCONS_00001870	"u"	-	XLOC_001416	-	chr1:87080826-87081161	HSQ_FSB	LSQ_FSB	OK	0	25.3784	-inf	down	0.0224927	yes
TCONS_00002460	"u"	-	XLOC_001851	-	chr10:1771123-1771378	HSQ_FSB	LSQ_FSB	OK	0	51.8281	-inf	down	0.0224927	yes
TCONS_00004177	"u"	-	XLOC_003058	-	chr10:30413108-30413477	HSQ_FSB	LSQ_FSB	OK	0	20.758	-inf	down	0.0224927	yes
TCONS_00004630	"u"	-	XLOC_003393	-	chr10:73694097-73694463	HSQ_FSB	LSQ_FSB	OK	0	21.0977	-inf	down	0.0224927	yes
TCONS_00005324	"u"	-	XLOC_003910	-	chr11:40220809-40221259	HSQ_FSB	LSQ_FSB	OK	0	14.4556	-inf	down	0.0224927	yes
TCONS_00005475	"u"	-	XLOC_004027	-	chr11:58439943-58440194	HSQ_FSB	LSQ_FSB	OK	0	54.4858	-inf	down	0.0224927	yes
TCONS_00006681	"u"	-	XLOC_004853	-	chr11:47558076-47558394	HSQ_FSB	LSQ_FSB	OK	0	24.5929	-inf	down	0.0224927	yes
TCONS_00007894	"u"	-	XLOC_005641	-	chr12:39599636-39599897	HSQ_FSB	LSQ_FSB	OK	0	48.2413	-inf	down	0.0224927	yes
TCONS_00008947	"u"	-	XLOC_006441	-	chr13:21514515-21514937	HSQ_FSB	LSQ_FSB	OK	0	16.1522	-inf	down	0.0224927	yes
TCONS_00010234	"u"	-	XLOC_007338	-	chr13:43483365-43483727	HSQ_FSB	LSQ_FSB	OK	0	21.5682	-inf	down	0.0224927	yes
TCONS_00010319	"u"	-	XLOC_007401	-	chr13:50141264-50141589	HSQ_FSB	LSQ_FSB	OK	0	23.4077	-inf	down	0.0224927	yes
TCONS_00011454	"u"	-	XLOC_008212	-	chr14:38458155-38458439	HSQ_FSB	LSQ_FSB	OK	0	32.5239	-inf	down	0.0224927	yes
TCONS_00012056	"u"	-	XLOC_008708	-	chr14:7941525-7941854	HSQ_FSB	LSQ_FSB	OK	0	26.4115	-inf	down	0.0224927	yes
TCONS_00012151	"u"	-	XLOC_008782	-	chr14:20070824-20071178	HSQ_FSB	LSQ_FSB	OK	0	22.5742	-inf	down	0.0224927	yes
TCONS_00012529	"u"	-	XLOC_009074	-	chr14:70446866-70447100	HSQ_FSB	LSQ_FSB	OK	0	69.0722	-inf	down	0.0224927	yes
TCONS_00012724	"u"	-	XLOC_009224	-	chr15:9001443-9001701	HSQ_FSB	LSQ_FSB	OK	0	49.9806	-inf	down	0.0224927	yes
TCONS_00013030	"u"	-	XLOC_009456	-	chr15:39322828-39323057	HSQ_FSB	LSQ_FSB	OK	0	63.7969	-inf	down	0.0224927	yes
TCONS_00013443	"u"	-	XLOC_009774	-	chr15:70767340-70767681	HSQ_FSB	LSQ_FSB	OK	0	24.4217	-inf	down	0.0224927	yes
TCONS_00014406	"u"	-	XLOC_010505	-	chr15:59887827-59888108	HSQ_FSB	LSQ_FSB	OK	0	38.959	-inf	down	0.0224927	yes
TCONS_00014889	"u"	-	XLOC_010896	-	chr16:18692469-18692732	HSQ_FSB	LSQ_FSB	OK	0	47.138	-inf	down	0.0224927	yes
TCONS_00015490	"u"	-	XLOC_011308	-	chr16:68088950-68089229	HSQ_FSB	LSQ_FSB	OK	0	34.1238	-inf	down	0.0224927	yes
TCONS_00016238	"u"	-	XLOC_011853	-	chr16:54271258-54271575	HSQ_FSB	LSQ_FSB	OK	0	28.7461	-inf	down	0.0224927	yes
TCONS_00018091	"u"	-	XLOC_013235	-	chr17:58530496-58530928	HSQ_FSB	LSQ_FSB	OK	0	15.5025	-inf	down	0.0224927	yes
TCONS_00018986	"u"	-	XLOC_013824	-	chr18:37680684-37680972	HSQ_FSB	LSQ_FSB	OK	0	31.3444	-inf	down	0.0224927	yes
TCONS_00020424	"u"	-	XLOC_014791	-	chr18:43918393-43918623	HSQ_FSB	LSQ_FSB	OK	0	62.785	-inf	down	0.0224927	yes
TCONS_00020925	"u"	-	XLOC_015149	-	chr18:61599289-61599643	HSQ_FSB	LSQ_FSB	OK	0	19.4991	-inf	down	0.0224927	yes
TCONS_00021118	"u"	-	XLOC_015295	-	chr19:4560948-4561287	HSQ_FSB	LSQ_FSB	OK	0	24.7326	-inf	down	0.0224927	yes
TCONS_00024333	"u"	-	XLOC_017382	-	chr2:54888227-54888454	HSQ_FSB	LSQ_FSB	OK	0	65.904	-inf	down	0.0224927	yes
TCONS_00024337	"u"	-	XLOC_017386	-	chr2:55606921-55607130	HSQ_FSB	LSQ_FSB	OK	0	91.6591	-inf	down	0.0224927	yes
TCONS_00024381	"u"	-	XLOC_017427	-	chr2:67508236-67508668	HSQ_FSB	LSQ_FSB	OK	0	15.5025	-inf	down	0.0224927	yes
TCONS_00024569	"u"	-	XLOC_017571	-	chr2:90797052-90797470	HSQ_FSB	LSQ_FSB	OK	0	14.2276	-inf	down	0.0224927	yes
TCONS_00025695	"u"	-	XLOC_018368	-	chr2:57911727-57912024	HSQ_FSB	LSQ_FSB	OK	0	33.674	-inf	down	0.0224927	yes
TCONS_00025749	"u"	-	XLOC_018407	-	chr2:66624131-66624598	HSQ_FSB	LSQ_FSB	OK	0	13.5886	-inf	down	0.0224927	yes
TCONS_00025805	"u"	-	XLOC_018452	-	chr2:74340969-74341233	HSQ_FSB	LSQ_FSB	OK	0	39.9564	-inf	down	0.0224927	yes
TCONS_00026631	"u"	-	XLOC_019047	-	chr20:9663305-9663708	HSQ_FSB	LSQ_FSB	OK	0	15.1914	-inf	down	0.0224927	yes
TCONS_00026791	"u"	-	XLOC_019179	-	chr20:31553144-31553579	HSQ_FSB	LSQ_FSB	OK	16.8619	0	inf	up	0.0224927	yes
TCONS_00026887	"u"	-	XLOC_019255	-	chr20:46898091-46898305	HSQ_FSB	LSQ_FSB	OK	0	97.3808	-inf	down	0.0224927	yes
TCONS_00027408	"u"	-	XLOC_019660	-	chr20:48625457-48625745	HSQ_FSB	LSQ_FSB	OK	0	31.3444	-inf	down	0.0224927	yes
TCONS_00027409	"u"	-	XLOC_019661	-	chr20:48655043-48655441	HSQ_FSB	LSQ_FSB	OK	0	15.5423	-inf	down	0.0224927	yes
TCONS_00028005	"u"	-	XLOC_020152	-	chr21:40960950-40961268	HSQ_FSB	LSQ_FSB	OK	0	24.5929	-inf	down	0.0224927	yes
TCONS_00029580	"u"	-	XLOC_021280	-	chr22:23860563-23860776	HSQ_FSB	LSQ_FSB	OK	0	99.2862	-inf	down	0.0224927	yes
TCONS_00029581	"u"	-	XLOC_021281	-	chr22:24184100-24184403	HSQ_FSB	LSQ_FSB	OK	0	32.0323	-inf	down	0.0224927	yes
TCONS_00031864	"u"	-	XLOC_022828	-	chr23:10519047-10519323	HSQ_FSB	LSQ_FSB	OK	0	35.1575	-inf	down	0.0224927	yes
TCONS_00032823	"u"	-	XLOC_023564	-	chr24:42035632-42036090	HSQ_FSB	LSQ_FSB	OK	0	14.0342	-inf	down	0.0224927	yes
TCONS_00035658	"u"	-	XLOC_025504	-	chr26:30283144-30283561	HSQ_FSB	LSQ_FSB	OK	0	16.4979	-inf	down	0.0224927	yes
TCONS_00035715	"u"	-	XLOC_025543	-	chr26:35442404-35442624	HSQ_FSB	LSQ_FSB	OK	0	87.1058	-inf	down	0.0224927	yes
TCONS_00035926	"u"	-	XLOC_025696	-	chr26:4244522-4244893	HSQ_FSB	LSQ_FSB	OK	0	20.5374	-inf	down	0.0224927	yes
TCONS_00036270	"u"	-	XLOC_025940	-	chr26:36380959-36381373	HSQ_FSB	LSQ_FSB	OK	0	16.7125	-inf	down	0.0224927	yes
TCONS_00036325	"u"	-	XLOC_025979	-	chr26:40291005-40291263	HSQ_FSB	LSQ_FSB	OK	0	49.9806	-inf	down	0.0224927	yes
TCONS_00036447	"u"	-	XLOC_026065	-	chr27:3121743-3122062	HSQ_FSB	LSQ_FSB	OK	0	28.3294	-inf	down	0.0224927	yes
TCONS_00037008	"u"	-	XLOC_026513	-	chr27:8790430-8790865	HSQ_FSB	LSQ_FSB	OK	0	15.3176	-inf	down	0.0224927	yes
TCONS_00037494	"u"	-	XLOC_026913	-	chr28:13868970-13869269	HSQ_FSB	LSQ_FSB	OK	0	33.109	-inf	down	0.0224927	yes
TCONS_00038156	"u"	-	XLOC_027386	-	chr28:32520177-32520452	HSQ_FSB	LSQ_FSB	OK	0	35.5153	-inf	down	0.0224927	yes
TCONS_00038195	"u"	-	XLOC_027411	-	chr28:38190186-38190636	HSQ_FSB	LSQ_FSB	OK	0	14.4556	-inf	down	0.0224927	yes
TCONS_00038197	"u"	-	XLOC_027413	-	chr28:38628300-38628719	HSQ_FSB	LSQ_FSB	OK	0	16.3579	-inf	down	0.0224927	yes
TCONS_00038422	"u"	-	XLOC_027595	-	chr29:11931578-11931901	HSQ_FSB	LSQ_FSB	OK	0	27.5305	-inf	down	0.0224927	yes
TCONS_00039266	"u"	-	XLOC_028204	-	chr29:17965958-17966240	HSQ_FSB	LSQ_FSB	OK	0	33.1463	-inf	down	0.0224927	yes
TCONS_00039543	"u"	-	XLOC_028436	-	chr29:39031321-39031623	HSQ_FSB	LSQ_FSB	OK	0	43.1218	-inf	down	0.0224927	yes
TCONS_00042046	"u"	-	XLOC_030199	-	chr3:33231227-33231630	HSQ_FSB	LSQ_FSB	OK	0	17.5493	-inf	down	0.0224927	yes
TCONS_00042117	"u"	-	XLOC_030246	-	chr3:38247809-38248085	HSQ_FSB	LSQ_FSB	OK	0	40.9496	-inf	down	0.0224927	yes
TCONS_00043630	"u"	-	XLOC_031385	-	chr4:87066966-87067347	HSQ_FSB	LSQ_FSB	OK	0	19.5007	-inf	down	0.0224927	yes
TCONS_00043640	"u"	-	XLOC_031395	-	chr4:89095526-89095851	HSQ_FSB	LSQ_FSB	OK	0	27.1474	-inf	down	0.0224927	yes
TCONS_00045579	"u"	-	XLOC_032821	-	chr5:50728146-50728432	HSQ_FSB	LSQ_FSB	OK	0	37.1447	-inf	down	0.0224927	yes
TCONS_00045591	"u"	-	XLOC_032831	-	chr5:53380468-53380722	HSQ_FSB	LSQ_FSB	OK	0	52.4707	-inf	down	0.0224927	yes
TCONS_00045924	"u"	-	XLOC_033065	-	chr5:79471865-79472249	HSQ_FSB	LSQ_FSB	OK	0	19.2096	-inf	down	0.0224927	yes
TCONS_00045941	"u"	-	XLOC_033077	-	chr5:82712573-82712898	HSQ_FSB	LSQ_FSB	OK	0	27.1474	-inf	down	0.0224927	yes
TCONS_00046641	"u"	-	XLOC_033554	-	chr5:7384320-7384798	HSQ_FSB	LSQ_FSB	OK	0	13.0808	-inf	down	0.0224927	yes
TCONS_00046650	"u"	-	XLOC_033563	-	chr5:9198820-9199163	HSQ_FSB	LSQ_FSB	OK	0	24.1184	-inf	down	0.0224927	yes
TCONS_00046931	"u"	-	XLOC_033760	-	chr5:32150035-32150278	HSQ_FSB	LSQ_FSB	OK	0	60.5936	-inf	down	0.0224927	yes
TCONS_00047086	"u"	-	XLOC_033871	-	chr5:52700053-52700483	HSQ_FSB	LSQ_FSB	OK	0	15.6282	-inf	down	0.0224927	yes
TCONS_00048443	"u"	-	XLOC_034890	-	chr6:47851863-47852072	HSQ_FSB	LSQ_FSB	OK	0	91.6591	-inf	down	0.0224927	yes
TCONS_00049310	"u"	-	XLOC_035548	-	chr6:32974607-32974976	HSQ_FSB	LSQ_FSB	OK	0	20.758	-inf	down	0.0224927	yes
TCONS_00050703	"u"	-	XLOC_036500	-	chr7:27669617-27669952	HSQ_FSB	LSQ_FSB	OK	0	21.897	-inf	down	0.0224927	yes
TCONS_00050742	"u"	-	XLOC_036535	-	chr7:35653862-35654190	HSQ_FSB	LSQ_FSB	OK	0	26.5917	-inf	down	0.0224927	yes
TCONS_00051607	"u"	-	XLOC_037178	-	chr7:106198039-106198312	HSQ_FSB	LSQ_FSB	OK	0	36.252	-inf	down	0.0224927	yes
TCONS_00052877	"u"	-	XLOC_038091	-	chr7:69005669-69005955	HSQ_FSB	LSQ_FSB	OK	0	37.1447	-inf	down	0.0224927	yes
TCONS_00052954	"u"	-	XLOC_038152	-	chr7:78549735-78550018	HSQ_FSB	LSQ_FSB	OK	0	38.2133	-inf	down	0.0224927	yes
TCONS_00053035	"u"	-	XLOC_038222	-	chr7:95373994-95374294	HSQ_FSB	LSQ_FSB	OK	0	32.8333	-inf	down	0.0224927	yes
TCONS_00053310	"u"	-	XLOC_038446	-	chr8:22916711-22917042	HSQ_FSB	LSQ_FSB	OK	0	22.4776	-inf	down	0.0224927	yes
TCONS_00054449	"u"	-	XLOC_039307	-	chr8:19756151-19756466	HSQ_FSB	LSQ_FSB	OK	0	29.1749	-inf	down	0.0224927	yes
TCONS_00054505	"u"	-	XLOC_039360	-	chr8:27206173-27206474	HSQ_FSB	LSQ_FSB	OK	0	32.562	-inf	down	0.0224927	yes
TCONS_00055734	"u"	-	XLOC_040284	-	chr9:42491009-42491344	HSQ_FSB	LSQ_FSB	OK	0	25.3784	-inf	down	0.0224927	yes
TCONS_00055822	"u"	-	XLOC_040359	-	chr9:53441968-53442346	HSQ_FSB	LSQ_FSB	OK	0	17.1233	-inf	down	0.0224927	yes
TCONS_00056182	"u"	-	XLOC_040634	-	chr9:100319451-100319923	HSQ_FSB	LSQ_FSB	OK	0	13.353	-inf	down	0.0224927	yes
TCONS_00056640	"u"	-	XLOC_041015	-	chr9:59171272-59171619	HSQ_FSB	LSQ_FSB	OK	0	23.5334	-inf	down	0.0224927	yes
TCONS_00058044	"u"	-	XLOC_042055	-	chrX:1936040-1936345	HSQ_FSB	LSQ_FSB	OK	0	31.5191	-inf	down	0.0224927	yes
TCONS_00058857	"u"	-	XLOC_042695	-	chrX:121591970-121592274	HSQ_FSB	LSQ_FSB	OK	0	31.7737	-inf	down	0.0224927	yes
TCONS_00012451	"u"	-	XLOC_009012	-	chr14:60544549-60544790	HSQ_FSB	LSQ_FSB	OK	49.4358	0	inf	up	0.0224927	yes
TCONS_00019696	"u"	-	XLOC_014264	-	chr18:60363432-60363917	HSQ_FSB	LSQ_FSB	OK	12.4767	0	inf	up	0.0224927	yes
TCONS_00000525	"u"	-	XLOC_000421	-	chr1:74226661-74226990	HSQ_FSB	LSQ_FSB	OK	0	24.5955	-inf	down	0.0224927	yes
TCONS_00006656	"u"	-	XLOC_004838	-	chr11:45972718-45973077	HSQ_FSB	LSQ_FSB	OK	0	20.4434	-inf	down	0.0224927	yes
TCONS_00006859	"u"	-	XLOC_004985	-	chr11:69153431-69153787	HSQ_FSB	LSQ_FSB	OK	0	19.802	-inf	down	0.0224927	yes
TCONS_00012226	"u"	-	XLOC_008835	-	chr14:27075088-27075439	HSQ_FSB	LSQ_FSB	OK	0	21.4092	-inf	down	0.0224927	yes
TCONS_00013544	"u"	-	XLOC_009846	-	chr15:79096262-79096501	HSQ_FSB	LSQ_FSB	OK	0	59.4629	-inf	down	0.0224927	yes
TCONS_00029710	"u"	-	XLOC_021379	-	chr22:42477673-42478041	HSQ_FSB	LSQ_FSB	OK	0	19.4549	-inf	down	0.0224927	yes
TCONS_00032935	"u"	-	XLOC_023649	-	chr24:52904583-52904809	HSQ_FSB	LSQ_FSB	OK	0	72.755	-inf	down	0.0224927	yes
TCONS_00034258	"u"	-	XLOC_024562	-	chr25:35707210-35707635	HSQ_FSB	LSQ_FSB	OK	0	14.885	-inf	down	0.0224927	yes
TCONS_00035213	"u"	-	XLOC_025177	-	chr25:37962101-37962481	HSQ_FSB	LSQ_FSB	OK	0	18.2753	-inf	down	0.0224927	yes
TCONS_00039248	"u"	-	XLOC_028186	-	chr29:13054642-13055049	HSQ_FSB	LSQ_FSB	OK	0	16.0787	-inf	down	0.0224927	yes
TCONS_00044607	"u"	-	XLOC_032109	-	chr4:74233868-74234095	HSQ_FSB	LSQ_FSB	OK	0	71.5591	-inf	down	0.0224927	yes
TCONS_00046963	"u"	-	XLOC_033788	-	chr5:37941081-37941302	HSQ_FSB	LSQ_FSB	OK	0	79.2796	-inf	down	0.0224927	yes
TCONS_00048064	"u"	-	XLOC_034572	-	chr6:3488854-3489124	HSQ_FSB	LSQ_FSB	OK	0	40.509	-inf	down	0.0224927	yes
TCONS_00051694	"u"	-	XLOC_037251	-	chr7:3085541-3085907	HSQ_FSB	LSQ_FSB	OK	0	19.6663	-inf	down	0.0224927	yes
TCONS_00052708	"u"	-	XLOC_037957	-	chr7:52840043-52840382	HSQ_FSB	LSQ_FSB	OK	0	23.0389	-inf	down	0.0224927	yes
TCONS_00053582	"u"	-	XLOC_038666	-	chr8:52000803-52001089	HSQ_FSB	LSQ_FSB	OK	0	34.5342	-inf	down	0.0224927	yes
TCONS_00054226	"u"	-	XLOC_039128	-	chr8:105028498-105028912	HSQ_FSB	LSQ_FSB	OK	0	15.5925	-inf	down	0.0224927	yes
TCONS_00054793	"u"	-	XLOC_039582	-	chr8:61252023-61252385	HSQ_FSB	LSQ_FSB	OK	0	19.166	-inf	down	0.0224927	yes
TCONS_00055776	"u"	-	XLOC_040323	-	chr9:45695410-45695695	HSQ_FSB	LSQ_FSB	OK	0	34.8578	-inf	down	0.0224927	yes
TCONS_00056402	"u"	-	XLOC_040807	-	chr9:27737711-27738005	HSQ_FSB	LSQ_FSB	OK	0	32.1398	-inf	down	0.0224927	yes
TCONS_00011821	"u"	-	XLOC_008522	-	chr14:443083-443970	HSQ_FSB	LSQ_FSB	OK	10.4936	94.8689	-3.17643	down	0.0224927	yes
TCONS_00027935	"u"	-	XLOC_020098	-	chr21:33697065-33697315	HSQ_FSB	LSQ_FSB	OK	44.7241	0	inf	up	0.0224927	yes
TCONS_00011870	"u"	-	XLOC_008567	-	chr14:660687-661437	HSQ_FSB	LSQ_FSB	OK	23.7256	98.0542	-2.04714	down	0.0224927	yes
TCONS_00016387	"u"	-	XLOC_011969	-	chr16:66805642-66805866	HSQ_FSB	LSQ_FSB	OK	0	80.4208	-inf	down	0.0224927	yes
TCONS_00032442	"u"	-	XLOC_023261	-	chr23:45588155-45588583	HSQ_FSB	LSQ_FSB	OK	0	17.7695	-inf	down	0.0224927	yes
TCONS_00036727	"u"	-	XLOC_026297	-	chr27:28711430-28711684	HSQ_FSB	LSQ_FSB	OK	0	48.5577	-inf	down	0.0224927	yes
TCONS_00045003	"u"	-	XLOC_032387	-	chr4:115362140-115362446	HSQ_FSB	LSQ_FSB	OK	0	37.1612	-inf	down	0.0224927	yes
TCONS_00053081	"u"	-	XLOC_038255	-	chr7:103310422-103310750	HSQ_FSB	LSQ_FSB	OK	0	30.497	-inf	down	0.0224927	yes
TCONS_00054395	"u"	-	XLOC_039260	-	chr8:9942481-9942809	HSQ_FSB	LSQ_FSB	OK	0	34.7234	-inf	down	0.0224927	yes
TCONS_00008318	"u"	-	XLOC_005957	-	chr12:18469113-18469527	HSQ_FSB	LSQ_FSB	OK	0	14.5462	-inf	down	0.0224927	yes
TCONS_00014471	"u"	-	XLOC_010558	-	chr15:67997448-67997737	HSQ_FSB	LSQ_FSB	OK	0	33.7352	-inf	down	0.0224927	yes
TCONS_00053596	"u"	-	XLOC_038679	-	chr8:53384798-53385165	HSQ_FSB	LSQ_FSB	OK	0	18.2125	-inf	down	0.0224927	yes
TCONS_00056685	"u"	-	XLOC_041052	-	chr9:65045781-65046150	HSQ_FSB	LSQ_FSB	OK	0	18.0195	-inf	down	0.0224927	yes
TCONS_00001909	"u"	-	XLOC_001452	-	chr1:96248497-96248883	HSQ_FSB	LSQ_FSB	OK	0	17.2087	-inf	down	0.0224927	yes
TCONS_00003592	"u"	-	XLOC_002637	-	chr10:90369588-90369936	HSQ_FSB	LSQ_FSB	OK	0	20.9412	-inf	down	0.0224927	yes
TCONS_00003612	"u"	-	XLOC_002654	-	chr10:97732295-97732751	HSQ_FSB	LSQ_FSB	OK	0	12.9522	-inf	down	0.0224927	yes
TCONS_00005369	"u"	-	XLOC_003946	-	chr11:45913056-45913450	HSQ_FSB	LSQ_FSB	OK	0	16.586	-inf	down	0.0224927	yes
TCONS_00005755	"u"	-	XLOC_004222	-	chr11:81864457-81864893	HSQ_FSB	LSQ_FSB	OK	0	13.9374	-inf	down	0.0224927	yes
TCONS_00007743	"u"	-	XLOC_005537	-	chr12:23764618-23765062	HSQ_FSB	LSQ_FSB	OK	0	13.5259	-inf	down	0.0224927	yes
TCONS_00007815	"u"	-	XLOC_005587	-	chr12:32412055-32412502	HSQ_FSB	LSQ_FSB	OK	0	13.3777	-inf	down	0.0224927	yes
TCONS_00007932	"u"	-	XLOC_005679	-	chr12:48484944-48485317	HSQ_FSB	LSQ_FSB	OK	0	18.3267	-inf	down	0.0224927	yes
TCONS_00008017	"u"	-	XLOC_005749	-	chr12:67586761-67587213	HSQ_FSB	LSQ_FSB	OK	0	13.138	-inf	down	0.0224927	yes
TCONS_00008206	"u"	-	XLOC_005878	-	chr12:1861528-1861867	HSQ_FSB	LSQ_FSB	OK	0	22.074	-inf	down	0.0224927	yes
TCONS_00009023	"u"	-	XLOC_006504	-	chr13:28173751-28174146	HSQ_FSB	LSQ_FSB	OK	0	16.5113	-inf	down	0.0224927	yes
TCONS_00012289	"u"	-	XLOC_008879	-	chr14:35755193-35755533	HSQ_FSB	LSQ_FSB	OK	0	21.9422	-inf	down	0.0224927	yes
TCONS_00012736	"u"	-	XLOC_009236	-	chr15:13742871-13743315	HSQ_FSB	LSQ_FSB	OK	0	13.5259	-inf	down	0.0224927	yes
TCONS_00024203	"u"	-	XLOC_017288	-	chr2:33418073-33418505	HSQ_FSB	LSQ_FSB	OK	0	14.1526	-inf	down	0.0224927	yes
TCONS_00028633	"u"	-	XLOC_020623	-	chr21:11355578-11355954	HSQ_FSB	LSQ_FSB	OK	0	18.056	-inf	down	0.0224927	yes
TCONS_00033314	"u"	-	XLOC_023942	-	chr24:38316811-38317257	HSQ_FSB	LSQ_FSB	OK	0	13.4268	-inf	down	0.0224927	yes
TCONS_00036252	"u"	-	XLOC_025927	-	chr26:33444993-33445250	HSQ_FSB	LSQ_FSB	OK	0	43.2134	-inf	down	0.0224927	yes
TCONS_00036755	"u"	-	XLOC_026325	-	chr27:29868736-29868993	HSQ_FSB	LSQ_FSB	OK	0	43.2134	-inf	down	0.0224927	yes
TCONS_00037010	"u"	-	XLOC_026515	-	chr27:9130074-9130504	HSQ_FSB	LSQ_FSB	OK	0	14.2628	-inf	down	0.0224927	yes
TCONS_00037771	"u"	-	XLOC_027107	-	chr28:41791465-41791709	HSQ_FSB	LSQ_FSB	OK	0	50.5682	-inf	down	0.0224927	yes
TCONS_00038690	"u"	-	XLOC_027820	-	chr29:35639681-35639934	HSQ_FSB	LSQ_FSB	OK	0	45.2538	-inf	down	0.0224927	yes
TCONS_00039257	"u"	-	XLOC_028195	-	chr29:16166312-16166664	HSQ_FSB	LSQ_FSB	OK	0	20.4741	-inf	down	0.0224927	yes
TCONS_00043331	"u"	-	XLOC_031142	-	chr4:45475915-45476188	HSQ_FSB	LSQ_FSB	OK	0	36.4908	-inf	down	0.0224927	yes
TCONS_00044416	"u"	-	XLOC_031965	-	chr4:49028480-49028815	HSQ_FSB	LSQ_FSB	OK	0	22.6176	-inf	down	0.0224927	yes
TCONS_00044561	"u"	-	XLOC_032074	-	chr4:68891005-68891408	HSQ_FSB	LSQ_FSB	OK	0	15.9371	-inf	down	0.0224927	yes
TCONS_00045349	"u"	-	XLOC_032653	-	chr5:30246111-30246405	HSQ_FSB	LSQ_FSB	OK	0	30.2324	-inf	down	0.0224927	yes
TCONS_00045401	"u"	-	XLOC_032686	-	chr5:31581113-31581324	HSQ_FSB	LSQ_FSB	OK	0	85.667	-inf	down	0.0224927	yes
TCONS_00047544	"u"	-	XLOC_034224	-	chr5:95931932-95932295	HSQ_FSB	LSQ_FSB	OK	0	19.2903	-inf	down	0.0224927	yes
TCONS_00052343	"u"	-	XLOC_037712	-	chr7:33789323-33789742	HSQ_FSB	LSQ_FSB	OK	0	14.9006	-inf	down	0.0224927	yes
TCONS_00052370	"u"	-	XLOC_037733	-	chr7:37055268-37055717	HSQ_FSB	LSQ_FSB	OK	0	13.2808	-inf	down	0.0224927	yes
TCONS_00054267	"u"	-	XLOC_039157	-	chr8:109108152-109108437	HSQ_FSB	LSQ_FSB	OK	0	32.636	-inf	down	0.0224927	yes
TCONS_00055380	"u"	-	XLOC_040016	-	chr8:109313881-109314236	HSQ_FSB	LSQ_FSB	OK	0	20.1371	-inf	down	0.0224927	yes
TCONS_00055910	"u"	-	XLOC_040431	-	chr9:64381408-64381621	HSQ_FSB	LSQ_FSB	OK	0	82.3831	-inf	down	0.0224927	yes
TCONS_00056069	"u"	-	XLOC_040551	-	chr9:85624499-85624912	HSQ_FSB	LSQ_FSB	OK	0	15.2731	-inf	down	0.0224927	yes
TCONS_00056587	"u"	-	XLOC_040962	-	chr9:51329359-51329681	HSQ_FSB	LSQ_FSB	OK	0	24.5839	-inf	down	0.0224927	yes
TCONS_00000152	"u"	-	XLOC_000120	-	chr1:18851609-18851967	HSQ_FSB	LSQ_FSB	OK	0	18.1601	-inf	down	0.0224927	yes
TCONS_00000754	"u"	-	XLOC_000596	-	chr1:105835615-105836024	HSQ_FSB	LSQ_FSB	OK	0	14.2376	-inf	down	0.0224927	yes
TCONS_00000861	"u"	-	XLOC_000683	-	chr1:122897301-122897679	HSQ_FSB	LSQ_FSB	OK	0	16.39	-inf	down	0.0224927	yes
TCONS_00001150	"u"	-	XLOC_000885	-	chr1:148675311-148675638	HSQ_FSB	LSQ_FSB	OK	0	21.8064	-inf	down	0.0224927	yes
TCONS_00001396	"u"	-	XLOC_001075	-	chr1:31324950-31325352	HSQ_FSB	LSQ_FSB	OK	0	14.6728	-inf	down	0.0224927	yes
TCONS_00001735	"u"	-	XLOC_001325	-	chr1:74655940-74656337	HSQ_FSB	LSQ_FSB	OK	0	15.0002	-inf	down	0.0224927	yes
TCONS_00001992	"u"	-	XLOC_001519	-	chr1:111228773-111229045	HSQ_FSB	LSQ_FSB	OK	0	33.7812	-inf	down	0.0224927	yes
TCONS_00002622	"u"	-	XLOC_001971	-	chr10:17364484-17364875	HSQ_FSB	LSQ_FSB	OK	0	15.413	-inf	down	0.0224927	yes
TCONS_00003011	"u"	-	XLOC_002255	-	chr10:43488842-43489168	HSQ_FSB	LSQ_FSB	OK	0	21.9484	-inf	down	0.0224927	yes
TCONS_00003559	"u"	-	XLOC_002618	-	chr10:88593724-88594003	HSQ_FSB	LSQ_FSB	OK	0	31.5872	-inf	down	0.0224927	yes
TCONS_00004168	"u"	-	XLOC_003049	-	chr10:29871227-29871536	HSQ_FSB	LSQ_FSB	OK	0	24.6781	-inf	down	0.0224927	yes
TCONS_00004855	"u"	-	XLOC_003547	-	chr10:93003237-93003530	HSQ_FSB	LSQ_FSB	OK	0	27.9419	-inf	down	0.0224927	yes
TCONS_00005517	"u"	-	XLOC_004056	-	chr11:64160173-64160455	HSQ_FSB	LSQ_FSB	OK	0	30.7295	-inf	down	0.0224927	yes
TCONS_00008497	"u"	-	XLOC_006084	-	chr12:37233709-37233943	HSQ_FSB	LSQ_FSB	OK	0	53.1654	-inf	down	0.0224927	yes
TCONS_00009934	"u"	-	XLOC_007135	-	chr13:10629582-10629883	HSQ_FSB	LSQ_FSB	OK	0	26.2097	-inf	down	0.0224927	yes
TCONS_00011534	"u"	-	XLOC_008284	-	chr14:53297589-53297984	HSQ_FSB	LSQ_FSB	OK	0	15.1353	-inf	down	0.0224927	yes
TCONS_00011923	"u"	-	XLOC_008618	-	chr14:1258481-1258835	HSQ_FSB	LSQ_FSB	OK	0	18.5608	-inf	down	0.0224927	yes
TCONS_00012062	"u"	-	XLOC_008713	-	chr14:9049369-9049663	HSQ_FSB	LSQ_FSB	OK	0	27.7131	-inf	down	0.0224927	yes
TCONS_00012077	"u"	-	XLOC_008721	-	chr14:10646903-10647288	HSQ_FSB	LSQ_FSB	OK	0	15.849	-inf	down	0.0224927	yes
TCONS_00012290	"u"	-	XLOC_008880	-	chr14:35829878-35830240	HSQ_FSB	LSQ_FSB	OK	0	17.7763	-inf	down	0.0224927	yes
TCONS_00012728	"u"	-	XLOC_009228	-	chr15:10722493-10722835	HSQ_FSB	LSQ_FSB	OK	0	19.8762	-inf	down	0.0224927	yes
TCONS_00012859	"u"	-	XLOC_009332	-	chr15:26612922-26613218	HSQ_FSB	LSQ_FSB	OK	0	27.2664	-inf	down	0.0224927	yes
TCONS_00013891	"u"	-	XLOC_010129	-	chr15:27351134-27351355	HSQ_FSB	LSQ_FSB	OK	0	65.2868	-inf	down	0.0224927	yes
TCONS_00014172	"u"	-	XLOC_010335	-	chr15:48032297-48032661	HSQ_FSB	LSQ_FSB	OK	0	17.5903	-inf	down	0.0224927	yes
TCONS_00014226	"u"	-	XLOC_010386	-	chr15:50277341-50277758	HSQ_FSB	LSQ_FSB	OK	0	13.7708	-inf	down	0.0224927	yes
TCONS_00015938	"u"	-	XLOC_011661	-	chr16:36776270-36776566	HSQ_FSB	LSQ_FSB	OK	0	27.2664	-inf	down	0.0224927	yes
TCONS_00016712	"u"	-	XLOC_012212	-	chr17:24680762-24681121	HSQ_FSB	LSQ_FSB	OK	0	18.0626	-inf	down	0.0224927	yes
TCONS_00017491	"u"	-	XLOC_012760	-	chr17:73770-74086	HSQ_FSB	LSQ_FSB	OK	0	23.4764	-inf	down	0.0224927	yes
TCONS_00017510	"u"	-	XLOC_012775	-	chr17:3642207-3642493	HSQ_FSB	LSQ_FSB	OK	0	29.6546	-inf	down	0.0224927	yes
TCONS_00017640	"u"	-	XLOC_012889	-	chr17:22610662-22610906	HSQ_FSB	LSQ_FSB	OK	0	46.3542	-inf	down	0.0224927	yes
TCONS_00020038	"u"	-	XLOC_014508	-	chr18:10775101-10775412	HSQ_FSB	LSQ_FSB	OK	0	24.3225	-inf	down	0.0224927	yes
TCONS_00020888	"u"	-	XLOC_015119	-	chr18:59040282-59040538	HSQ_FSB	LSQ_FSB	OK	0	40.0652	-inf	down	0.0224927	yes
TCONS_00024312	"u"	-	XLOC_017363	-	chr2:48797580-48797879	HSQ_FSB	LSQ_FSB	OK	0	26.6225	-inf	down	0.0224927	yes
TCONS_00024611	"u"	-	XLOC_017599	-	chr2:93045098-93045387	HSQ_FSB	LSQ_FSB	OK	0	28.8958	-inf	down	0.0224927	yes
TCONS_00025327	"u"	-	XLOC_018069	-	chr2:2348885-2349134	HSQ_FSB	LSQ_FSB	OK	0	43.5244	-inf	down	0.0224927	yes
TCONS_00027422	"u"	-	XLOC_019674	-	chr20:53236719-53237088	HSQ_FSB	LSQ_FSB	OK	0	17.142	-inf	down	0.0224927	yes
TCONS_00028094	"u"	-	XLOC_020223	-	chr21:51734310-51734687	HSQ_FSB	LSQ_FSB	OK	0	16.4703	-inf	down	0.0224927	yes
TCONS_00028591	"u"	-	XLOC_020594	-	chr21:5967516-5967792	HSQ_FSB	LSQ_FSB	OK	0	32.4928	-inf	down	0.0224927	yes
TCONS_00029002	"u"	-	XLOC_020873	-	chr21:44955556-44955757	HSQ_FSB	LSQ_FSB	OK	0	97.1602	-inf	down	0.0224927	yes
TCONS_00030229	"u"	-	XLOC_021690	-	chr22:8480699-8481105	HSQ_FSB	LSQ_FSB	OK	0	14.4209	-inf	down	0.0224927	yes
TCONS_00031988	"u"	-	XLOC_022914	-	chr23:17431057-17431418	HSQ_FSB	LSQ_FSB	OK	0	17.8707	-inf	down	0.0224927	yes
TCONS_00032029	"u"	-	XLOC_022945	-	chr23:21091983-21092268	HSQ_FSB	LSQ_FSB	OK	0	29.9163	-inf	down	0.0224927	yes
TCONS_00033177	"u"	-	XLOC_023844	-	chr24:21648996-21649263	HSQ_FSB	LSQ_FSB	OK	0	35.5382	-inf	down	0.0224927	yes
TCONS_00033452	"u"	-	XLOC_024034	-	chr24:50166073-50166374	HSQ_FSB	LSQ_FSB	OK	0	26.2097	-inf	down	0.0224927	yes
TCONS_00034046	"u"	-	XLOC_024416	-	chr25:26217156-26217495	HSQ_FSB	LSQ_FSB	OK	0	20.2345	-inf	down	0.0224927	yes
TCONS_00035391	"u"	-	XLOC_025315	-	chr26:11823008-11823325	HSQ_FSB	LSQ_FSB	OK	0	23.3142	-inf	down	0.0224927	yes
TCONS_00036230	"u"	-	XLOC_025908	-	chr26:30239177-30239488	HSQ_FSB	LSQ_FSB	OK	0	24.3225	-inf	down	0.0224927	yes
TCONS_00037285	"u"	-	XLOC_026739	-	chr27:35718249-35718560	HSQ_FSB	LSQ_FSB	OK	0	24.3225	-inf	down	0.0224927	yes
TCONS_00037930	"u"	-	XLOC_027219	-	chr28:9693399-9693756	HSQ_FSB	LSQ_FSB	OK	0	18.2587	-inf	down	0.0224927	yes
TCONS_00038672	"u"	-	XLOC_027806	-	chr29:32032524-32032917	HSQ_FSB	LSQ_FSB	OK	0	15.2729	-inf	down	0.0224927	yes
TCONS_00039295	"u"	-	XLOC_028233	-	chr29:19663295-19663641	HSQ_FSB	LSQ_FSB	OK	0	19.4176	-inf	down	0.0224927	yes
TCONS_00040565	"u"	-	XLOC_029130	-	chr3:34967940-34968263	HSQ_FSB	LSQ_FSB	OK	0	22.3856	-inf	down	0.0224927	yes
TCONS_00040664	"u"	-	XLOC_029214	-	chr3:52320481-52320820	HSQ_FSB	LSQ_FSB	OK	0	20.2345	-inf	down	0.0224927	yes
TCONS_00040869	"u"	-	XLOC_029368	-	chr3:81979317-81979554	HSQ_FSB	LSQ_FSB	OK	0	50.9354	-inf	down	0.0224927	yes
TCONS_00043277	"u"	-	XLOC_031092	-	chr4:39217253-39217597	HSQ_FSB	LSQ_FSB	OK	0	19.6442	-inf	down	0.0224927	yes
TCONS_00043290	"u"	-	XLOC_031105	-	chr4:40864092-40864494	HSQ_FSB	LSQ_FSB	OK	0	14.6728	-inf	down	0.0224927	yes
TCONS_00043412	"u"	-	XLOC_031211	-	chr4:60366511-60366759	HSQ_FSB	LSQ_FSB	OK	0	44.0644	-inf	down	0.0224927	yes
TCONS_00044187	"u"	-	XLOC_031794	-	chr4:15766185-15766466	HSQ_FSB	LSQ_FSB	OK	0	31.0103	-inf	down	0.0224927	yes
TCONS_00044276	"u"	-	XLOC_031865	-	chr4:30197263-30197580	HSQ_FSB	LSQ_FSB	OK	0	23.3142	-inf	down	0.0224927	yes
TCONS_00045001	"u"	-	XLOC_032385	-	chr4:115069560-115069851	HSQ_FSB	LSQ_FSB	OK	0	28.4109	-inf	down	0.0224927	yes
TCONS_00045176	"u"	-	XLOC_032528	-	chr5:20880269-20880476	HSQ_FSB	LSQ_FSB	OK	0	85.1848	-inf	down	0.0224927	yes
TCONS_00046016	"u"	-	XLOC_033135	-	chr5:94434501-94434907	HSQ_FSB	LSQ_FSB	OK	0	14.4209	-inf	down	0.0224927	yes
TCONS_00046047	"u"	-	XLOC_033156	-	chr5:96819874-96820142	HSQ_FSB	LSQ_FSB	OK	0	35.1727	-inf	down	0.0224927	yes
TCONS_00047241	"u"	-	XLOC_033997	-	chr5:60767749-60768081	HSQ_FSB	LSQ_FSB	OK	0	21.1228	-inf	down	0.0224927	yes
TCONS_00048676	"u"	-	XLOC_035057	-	chr6:81092448-81092792	HSQ_FSB	LSQ_FSB	OK	0	19.6442	-inf	down	0.0224927	yes
TCONS_00049638	"u"	-	XLOC_035813	-	chr6:88791609-88791961	HSQ_FSB	LSQ_FSB	OK	0	18.7679	-inf	down	0.0224927	yes
TCONS_00049704	"u"	-	XLOC_035858	-	chr6:94563646-94564054	HSQ_FSB	LSQ_FSB	OK	0	14.2982	-inf	down	0.0224927	yes
TCONS_00051328	"u"	-	XLOC_036946	-	chr7:69152674-69152958	HSQ_FSB	LSQ_FSB	OK	0	30.1826	-inf	down	0.0224927	yes
TCONS_00051610	"u"	-	XLOC_037181	-	chr7:106848875-106849254	HSQ_FSB	LSQ_FSB	OK	0	16.3104	-inf	down	0.0224927	yes
TCONS_00052711	"u"	-	XLOC_037960	-	chr7:52884187-52884603	HSQ_FSB	LSQ_FSB	OK	0	13.8275	-inf	down	0.0224927	yes
TCONS_00052803	"u"	-	XLOC_038037	-	chr7:62789635-62790021	HSQ_FSB	LSQ_FSB	OK	0	15.7747	-inf	down	0.0224927	yes
TCONS_00053064	"u"	-	XLOC_038242	-	chr7:99427835-99428169	HSQ_FSB	LSQ_FSB	OK	0	20.8612	-inf	down	0.0224927	yes
TCONS_00053088	"u"	-	XLOC_038259	-	chr7:103988476-103988891	HSQ_FSB	LSQ_FSB	OK	0	13.8846	-inf	down	0.0224927	yes
TCONS_00053243	"u"	-	XLOC_038383	-	chr8:11601169-11603058	HSQ_FSB	LSQ_FSB	OK	0	31.5872	-inf	down	0.0224927	yes
TCONS_00055781	"u"	-	XLOC_040326	-	chr9:46700601-46700832	HSQ_FSB	LSQ_FSB	OK	0	55.5811	-inf	down	0.0224927	yes
TCONS_00015940	"u"	-	XLOC_011663	-	chr16:36827263-36827624	HSQ_FSB	LSQ_FSB	OK	0	23.9293	-inf	down	0.0224927	yes
TCONS_00025946	"u"	-	XLOC_018555	-	chr2:95057587-95057966	HSQ_FSB	LSQ_FSB	OK	0	20.4447	-inf	down	0.0224927	yes
TCONS_00048579	"u"	-	XLOC_034992	-	chr6:69466314-69466529	HSQ_FSB	LSQ_FSB	OK	0	79.9544	-inf	down	0.0224927	yes
TCONS_00050195	"u"	-	XLOC_036180	-	chr7:10370089-10370337	HSQ_FSB	LSQ_FSB	OK	0	66.2524	-inf	down	0.0224927	yes
TCONS_00050901	"u"	-	XLOC_036671	-	chr7:44676127-44676538	HSQ_FSB	LSQ_FSB	OK	0	18.3745	-inf	down	0.0224927	yes
TCONS_00004189	"u"	-	XLOC_003069	-	chr10:32205702-32205991	HSQ_FSB	LSQ_FSB	OK	0	31.0163	-inf	down	0.0224927	yes
TCONS_00005279	"u"	-	XLOC_003875	-	chr11:30483616-30483919	HSQ_FSB	LSQ_FSB	OK	0	27.5146	-inf	down	0.0224927	yes
TCONS_00008027	"u"	-	XLOC_005759	-	chr12:70233546-70233761	HSQ_FSB	LSQ_FSB	OK	0	81.6727	-inf	down	0.0224927	yes
TCONS_00010119	"u"	-	XLOC_007264	-	chr13:32856800-32857125	HSQ_FSB	LSQ_FSB	OK	0	23.3385	-inf	down	0.0224927	yes
TCONS_00012286	"u"	-	XLOC_008876	-	chr14:34936951-34937293	HSQ_FSB	LSQ_FSB	OK	0	20.8755	-inf	down	0.0224927	yes
TCONS_00015552	"u"	-	XLOC_011356	-	chr16:73845693-73845992	HSQ_FSB	LSQ_FSB	OK	0	28.4344	-inf	down	0.0224927	yes
TCONS_00016453	"u"	-	XLOC_012013	-	chr16:74822246-74822554	HSQ_FSB	LSQ_FSB	OK	0	26.4431	-inf	down	0.0224927	yes
TCONS_00016815	"u"	-	XLOC_012299	-	chr17:44822925-44823274	HSQ_FSB	LSQ_FSB	OK	0	20.004	-inf	down	0.0224927	yes
TCONS_00025476	"u"	-	XLOC_018182	-	chr2:21225101-21225396	HSQ_FSB	LSQ_FSB	OK	0	29.4158	-inf	down	0.0224927	yes
TCONS_00025808	"u"	-	XLOC_018455	-	chr2:74699333-74699663	HSQ_FSB	LSQ_FSB	OK	0	22.5567	-inf	down	0.0224927	yes
TCONS_00026772	"u"	-	XLOC_019165	-	chr20:29601071-29601484	HSQ_FSB	LSQ_FSB	OK	0	14.4612	-inf	down	0.0224927	yes
TCONS_00026897	"u"	-	XLOC_019265	-	chr20:51216503-51216837	HSQ_FSB	LSQ_FSB	OK	0	21.9675	-inf	down	0.0224927	yes
TCONS_00028878	"u"	-	XLOC_020788	-	chr21:33065907-33066138	HSQ_FSB	LSQ_FSB	OK	0	61.9175	-inf	down	0.0224927	yes
TCONS_00031489	"u"	-	XLOC_022571	-	chr23:33487420-33487654	HSQ_FSB	LSQ_FSB	OK	0	59.1042	-inf	down	0.0224927	yes
TCONS_00032749	"u"	-	XLOC_023504	-	chr24:34705564-34705858	HSQ_FSB	LSQ_FSB	OK	0	29.6714	-inf	down	0.0224927	yes
TCONS_00035648	"u"	-	XLOC_025494	-	chr26:26767471-26767763	HSQ_FSB	LSQ_FSB	OK	0	30.1957	-inf	down	0.0224927	yes
TCONS_00035720	"u"	-	XLOC_025548	-	chr26:36483914-36484258	HSQ_FSB	LSQ_FSB	OK	0	20.619	-inf	down	0.0224927	yes
TCONS_00036503	"u"	-	XLOC_026114	-	chr27:5544353-5544637	HSQ_FSB	LSQ_FSB	OK	0	32.4837	-inf	down	0.0224927	yes
TCONS_00036543	"u"	-	XLOC_026153	-	chr27:10970453-10970850	HSQ_FSB	LSQ_FSB	OK	0	15.5394	-inf	down	0.0224927	yes
TCONS_00043244	"u"	-	XLOC_031063	-	chr4:34045385-34045699	HSQ_FSB	LSQ_FSB	OK	0	25.2597	-inf	down	0.0224927	yes
TCONS_00043608	"u"	-	XLOC_031366	-	chr4:83346792-83347025	HSQ_FSB	LSQ_FSB	OK	0	60.0169	-inf	down	0.0224927	yes
TCONS_00044053	"u"	-	XLOC_031687	-	chr4:120378032-120378330	HSQ_FSB	LSQ_FSB	OK	0	28.6738	-inf	down	0.0224927	yes
TCONS_00045178	"u"	-	XLOC_032530	-	chr5:21520985-21521235	HSQ_FSB	LSQ_FSB	OK	0	47.2712	-inf	down	0.0224927	yes
TCONS_00049162	"u"	-	XLOC_035432	-	chr6:13888048-13888362	HSQ_FSB	LSQ_FSB	OK	0	25.2597	-inf	down	0.0224927	yes
TCONS_00049466	"u"	-	XLOC_035674	-	chr6:61303295-61303688	HSQ_FSB	LSQ_FSB	OK	0	15.8345	-inf	down	0.0224927	yes
TCONS_00051414	"u"	-	XLOC_037021	-	chr7:75801776-75802012	HSQ_FSB	LSQ_FSB	OK	0	57.3496	-inf	down	0.0224927	yes
TCONS_00055208	"u"	-	XLOC_039882	-	chr8:91280056-91280271	HSQ_FSB	LSQ_FSB	OK	0	85.5999	-inf	down	0.0224927	yes
TCONS_00040749	"u"	-	XLOC_029275	-	chr3:59937552-59937820	HSQ_FSB	LSQ_FSB	OK	0	35.1583	-inf	down	0.0224927	yes
TCONS_00051486	"u"	-	XLOC_037082	-	chr7:89222265-89223507	HSQ_FSB	LSQ_FSB	OK	14.1704	65.2852	-2.20387	down	0.0224927	yes
TCONS_00000143	"u"	-	XLOC_000112	-	chr1:16744114-16744485	HSQ_FSB	LSQ_FSB	OK	0	17.6035	-inf	down	0.0224927	yes
TCONS_00000169	"u"	-	XLOC_000136	-	chr1:22675642-22675929	HSQ_FSB	LSQ_FSB	OK	0	31.5438	-inf	down	0.0224927	yes
TCONS_00000172	"u"	-	XLOC_000139	-	chr1:23164188-23164472	HSQ_FSB	LSQ_FSB	OK	0	32.4434	-inf	down	0.0224927	yes
TCONS_00000193	"u"	-	XLOC_000158	-	chr1:28538056-28538368	HSQ_FSB	LSQ_FSB	OK	0	25.5788	-inf	down	0.0224927	yes
TCONS_00000668	"u"	-	XLOC_000532	-	chr1:94373716-94374000	HSQ_FSB	LSQ_FSB	OK	0	32.4434	-inf	down	0.0224927	yes
TCONS_00000716	"u"	-	XLOC_000566	-	chr1:99855379-99855787	HSQ_FSB	LSQ_FSB	OK	0	14.7076	-inf	down	0.0224927	yes
TCONS_00000734	"u"	-	XLOC_000576	-	chr1:101615153-101615476	HSQ_FSB	LSQ_FSB	OK	0	23.5976	-inf	down	0.0224927	yes
TCONS_00000832	"u"	-	XLOC_000658	-	chr1:119090128-119090434	HSQ_FSB	LSQ_FSB	OK	0	26.8015	-inf	down	0.0224927	yes
TCONS_00000882	"u"	-	XLOC_000702	-	chr1:125864157-125864413	HSQ_FSB	LSQ_FSB	OK	0	43.8849	-inf	down	0.0224927	yes
TCONS_00000914	"u"	-	XLOC_000726	-	chr1:129574419-129574682	HSQ_FSB	LSQ_FSB	OK	0	40.404	-inf	down	0.0224927	yes
TCONS_00000965	"u"	-	XLOC_000765	-	chr1:134878354-134878596	HSQ_FSB	LSQ_FSB	OK	0	52.6644	-inf	down	0.0224927	yes
TCONS_00001010	"u"	-	XLOC_000795	-	chr1:142286170-142286533	HSQ_FSB	LSQ_FSB	OK	0	18.3846	-inf	down	0.0224927	yes
TCONS_00001322	"u"	-	XLOC_001015	-	chr1:13318083-13318357	HSQ_FSB	LSQ_FSB	OK	0	35.8288	-inf	down	0.0224927	yes
TCONS_00001339	"u"	-	XLOC_001032	-	chr1:18244137-18244535	HSQ_FSB	LSQ_FSB	OK	0	15.3925	-inf	down	0.0224927	yes
TCONS_00001386	"u"	-	XLOC_001066	-	chr1:28073014-28073254	HSQ_FSB	LSQ_FSB	OK	0	54.1744	-inf	down	0.0224927	yes
TCONS_00001455	"u"	-	XLOC_001124	-	chr1:44389259-44389581	HSQ_FSB	LSQ_FSB	OK	0	23.7652	-inf	down	0.0224927	yes
TCONS_00001741	"u"	-	XLOC_001331	-	chr1:76124863-76125125	HSQ_FSB	LSQ_FSB	OK	0	40.8723	-inf	down	0.0224927	yes
TCONS_00001977	"u"	-	XLOC_001509	-	chr1:108673596-108673929	HSQ_FSB	LSQ_FSB	OK	0	22.0404	-inf	down	0.0224927	yes
TCONS_00002093	"u"	-	XLOC_001597	-	chr1:124892641-124892935	HSQ_FSB	LSQ_FSB	OK	0	29.6204	-inf	down	0.0224927	yes
TCONS_00002486	"u"	-	XLOC_001871	-	chr10:5681768-5682054	HSQ_FSB	LSQ_FSB	OK	0	31.8383	-inf	down	0.0224927	yes
TCONS_00002591	"u"	-	XLOC_001949	-	chr10:15209377-15209591	HSQ_FSB	LSQ_FSB	OK	0	83.4693	-inf	down	0.0224927	yes
TCONS_00003232	"u"	-	XLOC_002410	-	chr10:64201040-64201341	HSQ_FSB	LSQ_FSB	OK	0	27.9103	-inf	down	0.0224927	yes
TCONS_00003256	"u"	-	XLOC_002432	-	chr10:66611394-66611717	HSQ_FSB	LSQ_FSB	OK	0	23.5976	-inf	down	0.0224927	yes
TCONS_00003350	"u"	-	XLOC_002498	-	chr10:74976878-74977159	HSQ_FSB	LSQ_FSB	OK	0	33.3934	-inf	down	0.0224927	yes
TCONS_00003617	"u"	-	XLOC_002659	-	chr10:98474124-98474389	HSQ_FSB	LSQ_FSB	OK	0	39.4946	-inf	down	0.0224927	yes
TCONS_00004601	"u"	-	XLOC_003369	-	chr10:70723054-70723355	HSQ_FSB	LSQ_FSB	OK	0	27.9103	-inf	down	0.0224927	yes
TCONS_00004845	"u"	-	XLOC_003539	-	chr10:91111423-91111712	HSQ_FSB	LSQ_FSB	OK	0	30.9702	-inf	down	0.0224927	yes
TCONS_00005172	"u"	-	XLOC_003789	-	chr11:15991889-15992147	HSQ_FSB	LSQ_FSB	OK	0	42.8405	-inf	down	0.0224927	yes
TCONS_00005287	"u"	-	XLOC_003883	-	chr11:31644291-31644682	HSQ_FSB	LSQ_FSB	OK	0	15.911	-inf	down	0.0224927	yes
TCONS_00006566	"u"	-	XLOC_004773	-	chr11:35468670-35468926	HSQ_FSB	LSQ_FSB	OK	0	43.8849	-inf	down	0.0224927	yes
TCONS_00006749	"u"	-	XLOC_004898	-	chr11:52768811-52769046	HSQ_FSB	LSQ_FSB	OK	0	58.3107	-inf	down	0.0224927	yes
TCONS_00006750	"u"	-	XLOC_004899	-	chr11:53063398-53063637	HSQ_FSB	LSQ_FSB	OK	0	54.959	-inf	down	0.0224927	yes
TCONS_00007592	"u"	-	XLOC_005432	-	chr12:5365228-5365567	HSQ_FSB	LSQ_FSB	OK	0	21.1994	-inf	down	0.0224927	yes
TCONS_00007594	"u"	-	XLOC_005434	-	chr12:6202941-6203199	HSQ_FSB	LSQ_FSB	OK	0	42.8405	-inf	down	0.0224927	yes
TCONS_00007727	"u"	-	XLOC_005524	-	chr12:21598530-21598840	HSQ_FSB	LSQ_FSB	OK	0	25.9742	-inf	down	0.0224927	yes
TCONS_00007890	"u"	-	XLOC_005637	-	chr12:38925072-38925379	HSQ_FSB	LSQ_FSB	OK	0	26.5899	-inf	down	0.0224927	yes
TCONS_00007909	"u"	-	XLOC_005656	-	chr12:42720056-42720449	HSQ_FSB	LSQ_FSB	OK	0	15.7593	-inf	down	0.0224927	yes
TCONS_00007922	"u"	-	XLOC_005669	-	chr12:46042424-46042668	HSQ_FSB	LSQ_FSB	OK	0	51.228	-inf	down	0.0224927	yes
TCONS_00007923	"u"	-	XLOC_005670	-	chr12:46308222-46308513	HSQ_FSB	LSQ_FSB	OK	0	30.4164	-inf	down	0.0224927	yes
TCONS_00007998	"u"	-	XLOC_005732	-	chr12:62842138-62842441	HSQ_FSB	LSQ_FSB	OK	0	27.4563	-inf	down	0.0224927	yes
TCONS_00008232	"u"	-	XLOC_005904	-	chr12:8962810-8963120	HSQ_FSB	LSQ_FSB	OK	0	25.9742	-inf	down	0.0224927	yes
TCONS_00008234	"u"	-	XLOC_005906	-	chr12:9660535-9660887	HSQ_FSB	LSQ_FSB	OK	0	19.5774	-inf	down	0.0224927	yes
TCONS_00008621	"u"	-	XLOC_006191	-	chr12:64454699-64454994	HSQ_FSB	LSQ_FSB	OK	0	29.3638	-inf	down	0.0224927	yes
TCONS_00008688	"u"	-	XLOC_006246	-	chr12:79999090-79999339	HSQ_FSB	LSQ_FSB	OK	0	47.921	-inf	down	0.0224927	yes
TCONS_00008844	"u"	-	XLOC_006369	-	chr13:10065927-10066168	HSQ_FSB	LSQ_FSB	OK	0	53.4098	-inf	down	0.0224927	yes
TCONS_00008992	"u"	-	XLOC_006479	-	chr13:25154703-25155048	HSQ_FSB	LSQ_FSB	OK	0	20.4191	-inf	down	0.0224927	yes
TCONS_00010018	"u"	-	XLOC_007191	-	chr13:19417651-19417982	HSQ_FSB	LSQ_FSB	OK	0	22.3355	-inf	down	0.0224927	yes
TCONS_00010420	"u"	-	XLOC_007467	-	chr13:54461415-54463716	HSQ_FSB	LSQ_FSB	OK	40.844	5.76843	2.82387	up	0.0224927	yes
TCONS_00011450	"u"	-	XLOC_008208	-	chr14:36472452-36472683	HSQ_FSB	LSQ_FSB	OK	0	62.0341	-inf	down	0.0224927	yes
TCONS_00011473	"u"	-	XLOC_008228	-	chr14:40826727-40826949	HSQ_FSB	LSQ_FSB	OK	0	72.0638	-inf	down	0.0224927	yes
TCONS_00011699	"u"	-	XLOC_008408	-	chr14:78775298-78775610	HSQ_FSB	LSQ_FSB	OK	0	25.5788	-inf	down	0.0224927	yes
TCONS_00012091	"u"	-	XLOC_008735	-	chr14:13655501-13655816	HSQ_FSB	LSQ_FSB	OK	0	25.0071	-inf	down	0.0224927	yes
TCONS_00012162	"u"	-	XLOC_008792	-	chr14:21418925-21419324	HSQ_FSB	LSQ_FSB	OK	0	15.3212	-inf	down	0.0224927	yes
TCONS_00012176	"u"	-	XLOC_008801	-	chr14:22936890-22937136	HSQ_FSB	LSQ_FSB	OK	0	49.8587	-inf	down	0.0224927	yes
TCONS_00012413	"u"	-	XLOC_008979	-	chr14:51584863-51585147	HSQ_FSB	LSQ_FSB	OK	0	32.4434	-inf	down	0.0224927	yes
TCONS_00012792	"u"	-	XLOC_009274	-	chr15:21938373-21938646	HSQ_FSB	LSQ_FSB	OK	0	36.2042	-inf	down	0.0224927	yes
TCONS_00013341	"u"	-	XLOC_009706	-	chr15:56615370-56615674	HSQ_FSB	LSQ_FSB	OK	0	27.2346	-inf	down	0.0224927	yes
TCONS_00013364	"u"	-	XLOC_009724	-	chr15:60358443-60358733	HSQ_FSB	LSQ_FSB	OK	0	30.6909	-inf	down	0.0224927	yes
TCONS_00013440	"u"	-	XLOC_009771	-	chr15:69818152-69818390	HSQ_FSB	LSQ_FSB	OK	0	55.7645	-inf	down	0.0224927	yes
TCONS_00013459	"u"	-	XLOC_009789	-	chr15:73739505-73739810	HSQ_FSB	LSQ_FSB	OK	0	27.0164	-inf	down	0.0224927	yes
TCONS_00013782	"u"	-	XLOC_010041	-	chr15:12511903-12512223	HSQ_FSB	LSQ_FSB	OK	0	24.1075	-inf	down	0.0224927	yes
TCONS_00014826	"u"	-	XLOC_010837	-	chr16:7775119-7775469	HSQ_FSB	LSQ_FSB	OK	0	19.8109	-inf	down	0.0224927	yes
TCONS_00014860	"u"	-	XLOC_010867	-	chr16:13508120-13508407	HSQ_FSB	LSQ_FSB	OK	0	31.5438	-inf	down	0.0224927	yes
TCONS_00014867	"u"	-	XLOC_010874	-	chr16:14497315-14497617	HSQ_FSB	LSQ_FSB	OK	0	27.6815	-inf	down	0.0224927	yes
TCONS_00014900	"u"	-	XLOC_010905	-	chr16:21694179-21694423	HSQ_FSB	LSQ_FSB	OK	0	51.228	-inf	down	0.0224927	yes
TCONS_00014906	"u"	-	XLOC_010911	-	chr16:23016576-23016974	HSQ_FSB	LSQ_FSB	OK	0	15.3925	-inf	down	0.0224927	yes
TCONS_00015109	"u"	-	XLOC_011065	-	chr16:43246868-43247092	HSQ_FSB	LSQ_FSB	OK	0	69.6092	-inf	down	0.0224927	yes
TCONS_00015133	"u"	-	XLOC_011081	-	chr16:44251410-44251708	HSQ_FSB	LSQ_FSB	OK	0	28.6193	-inf	down	0.0224927	yes
TCONS_00016611	"u"	-	XLOC_012128	-	chr17:9026892-9027232	HSQ_FSB	LSQ_FSB	OK	0	21.0653	-inf	down	0.0224927	yes
TCONS_00016612	"u"	-	XLOC_012129	-	chr17:9521860-9522145	HSQ_FSB	LSQ_FSB	OK	0	32.1381	-inf	down	0.0224927	yes
TCONS_00016731	"u"	-	XLOC_012226	-	chr17:26300432-26300792	HSQ_FSB	LSQ_FSB	OK	0	18.6954	-inf	down	0.0224927	yes
TCONS_00016794	"u"	-	XLOC_012278	-	chr17:40199694-40199945	HSQ_FSB	LSQ_FSB	OK	0	46.7021	-inf	down	0.0224927	yes
TCONS_00017665	"u"	-	XLOC_012913	-	chr17:25065537-25065779	HSQ_FSB	LSQ_FSB	OK	0	52.6644	-inf	down	0.0224927	yes
TCONS_00017776	"u"	-	XLOC_012999	-	chr17:42346701-42347031	HSQ_FSB	LSQ_FSB	OK	0	22.4859	-inf	down	0.0224927	yes
TCONS_00018752	"u"	-	XLOC_013658	-	chr18:21395633-21395932	HSQ_FSB	LSQ_FSB	OK	0	28.3791	-inf	down	0.0224927	yes
TCONS_00019116	"u"	-	XLOC_013914	-	chr18:45490399-45490709	HSQ_FSB	LSQ_FSB	OK	0	25.9742	-inf	down	0.0224927	yes
TCONS_00020265	"u"	-	XLOC_014680	-	chr18:32554804-32555033	HSQ_FSB	LSQ_FSB	OK	0	64.053	-inf	down	0.0224927	yes
TCONS_00020267	"u"	-	XLOC_014682	-	chr18:32695386-32695669	HSQ_FSB	LSQ_FSB	OK	0	32.7543	-inf	down	0.0224927	yes
TCONS_00021107	"u"	-	XLOC_015284	-	chr19:2837001-2837338	HSQ_FSB	LSQ_FSB	OK	0	21.4727	-inf	down	0.0224927	yes
TCONS_00021137	"u"	-	XLOC_015311	-	chr19:6425084-6425295	HSQ_FSB	LSQ_FSB	OK	0	88.5256	-inf	down	0.0224927	yes
TCONS_00021140	"u"	-	XLOC_015314	-	chr19:6763780-6764171	HSQ_FSB	LSQ_FSB	OK	0	15.911	-inf	down	0.0224927	yes
TCONS_00021182	"u"	-	XLOC_015349	-	chr19:10037349-10037677	HSQ_FSB	LSQ_FSB	OK	0	22.7929	-inf	down	0.0224927	yes
TCONS_00022432	"u"	-	XLOC_016119	-	chr19:59734164-59734451	HSQ_FSB	LSQ_FSB	OK	0	31.5438	-inf	down	0.0224927	yes
TCONS_00023104	"u"	-	XLOC_016586	-	chr19:30519464-30519840	HSQ_FSB	LSQ_FSB	OK	0	17.1478	-inf	down	0.0224927	yes
TCONS_00023922	"u"	-	XLOC_017080	-	chr19:62894075-62894324	HSQ_FSB	LSQ_FSB	OK	0	47.921	-inf	down	0.0224927	yes
TCONS_00024040	"u"	-	XLOC_017162	-	chr2:10463372-10463670	HSQ_FSB	LSQ_FSB	OK	0	28.6193	-inf	down	0.0224927	yes
TCONS_00024378	"u"	-	XLOC_017424	-	chr2:66282841-66283138	HSQ_FSB	LSQ_FSB	OK	0	28.8634	-inf	down	0.0224927	yes
TCONS_00024452	"u"	-	XLOC_017483	-	chr2:74658978-74659251	HSQ_FSB	LSQ_FSB	OK	0	36.2042	-inf	down	0.0224927	yes
TCONS_00024481	"u"	-	XLOC_017507	-	chr2:80495566-80495871	HSQ_FSB	LSQ_FSB	OK	0	27.0164	-inf	down	0.0224927	yes
TCONS_00025013	"u"	-	XLOC_017876	-	chr2:123774647-123774899	HSQ_FSB	LSQ_FSB	OK	0	46.1133	-inf	down	0.0224927	yes
TCONS_00025357	"u"	-	XLOC_018095	-	chr2:6372103-6372366	HSQ_FSB	LSQ_FSB	OK	0	40.404	-inf	down	0.0224927	yes
TCONS_00025493	"u"	-	XLOC_018198	-	chr2:23289813-23290104	HSQ_FSB	LSQ_FSB	OK	0	30.4164	-inf	down	0.0224927	yes
TCONS_00025578	"u"	-	XLOC_018269	-	chr2:31351400-31351716	HSQ_FSB	LSQ_FSB	OK	0	24.822	-inf	down	0.0224927	yes
TCONS_00025671	"u"	-	XLOC_018344	-	chr2:49943412-49943702	HSQ_FSB	LSQ_FSB	OK	0	30.6909	-inf	down	0.0224927	yes
TCONS_00025839	"u"	-	XLOC_018478	-	chr2:81759362-81759569	HSQ_FSB	LSQ_FSB	OK	0	96.0198	-inf	down	0.0224927	yes
TCONS_00026009	"u"	-	XLOC_018604	-	chr2:101498559-101498934	HSQ_FSB	LSQ_FSB	OK	0	17.2371	-inf	down	0.0224927	yes
TCONS_00026104	"u"	-	XLOC_018673	-	chr2:109782264-109782613	HSQ_FSB	LSQ_FSB	OK	0	19.9296	-inf	down	0.0224927	yes
TCONS_00026147	"u"	-	XLOC_018710	-	chr2:116364831-116365130	HSQ_FSB	LSQ_FSB	OK	0	28.3791	-inf	down	0.0224927	yes
TCONS_00026207	"u"	-	XLOC_018751	-	chr2:121955145-121955490	HSQ_FSB	LSQ_FSB	OK	0	20.4191	-inf	down	0.0224927	yes
TCONS_00026703	"u"	-	XLOC_019106	-	chr20:19309221-19309574	HSQ_FSB	LSQ_FSB	OK	0	19.4627	-inf	down	0.0224927	yes
TCONS_00026754	"u"	-	XLOC_019151	-	chr20:25387685-25387980	HSQ_FSB	LSQ_FSB	OK	0	29.3638	-inf	down	0.0224927	yes
TCONS_00026889	"u"	-	XLOC_019257	-	chr20:47319551-47319873	HSQ_FSB	LSQ_FSB	OK	0	23.7652	-inf	down	0.0224927	yes
TCONS_00027421	"u"	-	XLOC_019673	-	chr20:51994980-51995274	HSQ_FSB	LSQ_FSB	OK	0	29.6204	-inf	down	0.0224927	yes
TCONS_00027454	"u"	-	XLOC_019703	-	chr20:60502120-60502433	HSQ_FSB	LSQ_FSB	OK	0	25.3854	-inf	down	0.0224927	yes
TCONS_00028246	"u"	-	XLOC_020338	-	chr21:63147580-63147912	HSQ_FSB	LSQ_FSB	OK	0	22.187	-inf	down	0.0224927	yes
TCONS_00028961	"u"	-	XLOC_020842	-	chr21:38822048-38822266	HSQ_FSB	LSQ_FSB	OK	0	77.4206	-inf	down	0.0224927	yes
TCONS_00029241	"u"	-	XLOC_021048	-	chr21:67393095-67393333	HSQ_FSB	LSQ_FSB	OK	0	55.7645	-inf	down	0.0224927	yes
TCONS_00029550	"u"	-	XLOC_021254	-	chr22:17890430-17890659	HSQ_FSB	LSQ_FSB	OK	0	64.053	-inf	down	0.0224927	yes
TCONS_00029557	"u"	-	XLOC_021258	-	chr22:18443805-18444195	HSQ_FSB	LSQ_FSB	OK	0	15.9879	-inf	down	0.0224927	yes
TCONS_00029563	"u"	-	XLOC_021264	-	chr22:20559871-20560164	HSQ_FSB	LSQ_FSB	OK	0	29.8813	-inf	down	0.0224927	yes
TCONS_00029699	"u"	-	XLOC_021368	-	chr22:40591954-40592307	HSQ_FSB	LSQ_FSB	OK	0	19.4627	-inf	down	0.0224927	yes
TCONS_00030193	"u"	-	XLOC_021669	-	chr22:4834845-4835144	HSQ_FSB	LSQ_FSB	OK	0	28.3791	-inf	down	0.0224927	yes
TCONS_00030421	"u"	-	XLOC_021830	-	chr22:32732038-32732331	HSQ_FSB	LSQ_FSB	OK	0	29.8813	-inf	down	0.0224927	yes
TCONS_00031490	"u"	-	XLOC_022572	-	chr23:33929391-33929669	HSQ_FSB	LSQ_FSB	OK	0	34.3978	-inf	down	0.0224927	yes
TCONS_00031516	"u"	-	XLOC_022597	-	chr23:35732470-35732834	HSQ_FSB	LSQ_FSB	OK	0	18.2832	-inf	down	0.0224927	yes
TCONS_00032226	"u"	-	XLOC_023095	-	chr23:29889241-29889499	HSQ_FSB	LSQ_FSB	OK	0	42.8405	-inf	down	0.0224927	yes
TCONS_00032443	"u"	-	XLOC_023262	-	chr23:46468227-46468445	HSQ_FSB	LSQ_FSB	OK	0	77.4206	-inf	down	0.0224927	yes
TCONS_00032604	"u"	-	XLOC_023392	-	chr24:10738490-10738788	HSQ_FSB	LSQ_FSB	OK	0	28.6193	-inf	down	0.0224927	yes
TCONS_00032662	"u"	-	XLOC_023439	-	chr24:22347460-22347716	HSQ_FSB	LSQ_FSB	OK	0	43.8849	-inf	down	0.0224927	yes
TCONS_00032747	"u"	-	XLOC_023502	-	chr24:34255864-34256113	HSQ_FSB	LSQ_FSB	OK	0	47.921	-inf	down	0.0224927	yes
TCONS_00032802	"u"	-	XLOC_023546	-	chr24:39530240-39530591	HSQ_FSB	LSQ_FSB	OK	0	19.6935	-inf	down	0.0224927	yes
TCONS_00033099	"u"	-	XLOC_023778	-	chr24:3666099-3666376	HSQ_FSB	LSQ_FSB	OK	0	34.7454	-inf	down	0.0224927	yes
TCONS_00033122	"u"	-	XLOC_023794	-	chr24:8515200-8515467	HSQ_FSB	LSQ_FSB	OK	0	38.621	-inf	down	0.0224927	yes
TCONS_00033129	"u"	-	XLOC_023801	-	chr24:9033066-9033271	HSQ_FSB	LSQ_FSB	OK	0	100.143	-inf	down	0.0224927	yes
TCONS_00033145	"u"	-	XLOC_023816	-	chr24:14674658-14674971	HSQ_FSB	LSQ_FSB	OK	0	25.3854	-inf	down	0.0224927	yes
TCONS_00033873	"u"	-	XLOC_024295	-	chr25:9582608-9582936	HSQ_FSB	LSQ_FSB	OK	0	22.7929	-inf	down	0.0224927	yes
TCONS_00034830	"u"	-	XLOC_024919	-	chr25:18739998-18740291	HSQ_FSB	LSQ_FSB	OK	0	29.8813	-inf	down	0.0224927	yes
TCONS_00035647	"u"	-	XLOC_025493	-	chr26:26499732-26500022	HSQ_FSB	LSQ_FSB	OK	0	30.6909	-inf	down	0.0224927	yes
TCONS_00035693	"u"	-	XLOC_025529	-	chr26:33717154-33717406	HSQ_FSB	LSQ_FSB	OK	0	46.1133	-inf	down	0.0224927	yes
TCONS_00035919	"u"	-	XLOC_025689	-	chr26:1691580-1691829	HSQ_FSB	LSQ_FSB	OK	0	47.921	-inf	down	0.0224927	yes
TCONS_00035937	"u"	-	XLOC_025706	-	chr26:8454830-8455236	HSQ_FSB	LSQ_FSB	OK	0	14.8396	-inf	down	0.0224927	yes
TCONS_00036285	"u"	-	XLOC_025950	-	chr26:37801100-37801349	HSQ_FSB	LSQ_FSB	OK	0	47.921	-inf	down	0.0224927	yes
TCONS_00036291	"u"	-	XLOC_025956	-	chr26:38127469-38127766	HSQ_FSB	LSQ_FSB	OK	0	28.8634	-inf	down	0.0224927	yes
TCONS_00036305	"u"	-	XLOC_025967	-	chr26:38828962-38829319	HSQ_FSB	LSQ_FSB	OK	0	19.0168	-inf	down	0.0224927	yes
TCONS_00036546	"u"	-	XLOC_026156	-	chr27:12096716-12096931	HSQ_FSB	LSQ_FSB	OK	0	81.8873	-inf	down	0.0224927	yes
TCONS_00036602	"u"	-	XLOC_026199	-	chr27:18005465-18005848	HSQ_FSB	LSQ_FSB	OK	0	16.5477	-inf	down	0.0224927	yes
TCONS_00036623	"u"	-	XLOC_026213	-	chr27:19151861-19152156	HSQ_FSB	LSQ_FSB	OK	0	29.3638	-inf	down	0.0224927	yes
TCONS_00037024	"u"	-	XLOC_026529	-	chr27:11586060-11586438	HSQ_FSB	LSQ_FSB	OK	0	16.972	-inf	down	0.0224927	yes
TCONS_00037521	"u"	-	XLOC_026935	-	chr28:17605952-17606238	HSQ_FSB	LSQ_FSB	OK	0	31.8383	-inf	down	0.0224927	yes
TCONS_00037542	"u"	-	XLOC_026953	-	chr28:24370916-24371281	HSQ_FSB	LSQ_FSB	OK	0	18.183	-inf	down	0.0224927	yes
TCONS_00038506	"u"	-	XLOC_027669	-	chr29:21592609-21592887	HSQ_FSB	LSQ_FSB	OK	0	34.3978	-inf	down	0.0224927	yes
TCONS_00038508	"u"	-	XLOC_027671	-	chr29:22061644-22061879	HSQ_FSB	LSQ_FSB	OK	0	58.3107	-inf	down	0.0224927	yes
TCONS_00039180	"u"	-	XLOC_028130	-	chr29:4534314-4534557	HSQ_FSB	LSQ_FSB	OK	0	51.9374	-inf	down	0.0224927	yes
TCONS_00039805	"u"	-	XLOC_028606	-	chr29:46060514-46060752	HSQ_FSB	LSQ_FSB	OK	0	55.7645	-inf	down	0.0224927	yes
TCONS_00040250	"u"	-	XLOC_028909	-	chr3:17916031-17916279	HSQ_FSB	LSQ_FSB	OK	0	48.5519	-inf	down	0.0224927	yes
TCONS_00040368	"u"	-	XLOC_028990	-	chr3:22461901-22462192	HSQ_FSB	LSQ_FSB	OK	0	30.4164	-inf	down	0.0224927	yes
TCONS_00040585	"u"	-	XLOC_029150	-	chr3:41982911-41983119	HSQ_FSB	LSQ_FSB	OK	0	94.0567	-inf	down	0.0224927	yes
TCONS_00040611	"u"	-	XLOC_029174	-	chr3:44826576-44826843	HSQ_FSB	LSQ_FSB	OK	0	38.621	-inf	down	0.0224927	yes
TCONS_00040765	"u"	-	XLOC_029291	-	chr3:64874738-64874967	HSQ_FSB	LSQ_FSB	OK	0	64.053	-inf	down	0.0224927	yes
TCONS_00040766	"u"	-	XLOC_029292	-	chr3:64923630-64923960	HSQ_FSB	LSQ_FSB	OK	0	22.4859	-inf	down	0.0224927	yes
TCONS_00041750	"u"	-	XLOC_029998	-	chr3:15741418-15741647	HSQ_FSB	LSQ_FSB	OK	0	64.053	-inf	down	0.0224927	yes
TCONS_00042610	"u"	-	XLOC_030603	-	chr3:97449215-97449534	HSQ_FSB	LSQ_FSB	OK	0	24.2824	-inf	down	0.0224927	yes
TCONS_00043247	"u"	-	XLOC_031066	-	chr4:34273090-34273384	HSQ_FSB	LSQ_FSB	OK	0	29.6204	-inf	down	0.0224927	yes
TCONS_00043293	"u"	-	XLOC_031108	-	chr4:41104690-41104929	HSQ_FSB	LSQ_FSB	OK	0	54.959	-inf	down	0.0224927	yes
TCONS_00043401	"u"	-	XLOC_031200	-	chr4:58444477-58444810	HSQ_FSB	LSQ_FSB	OK	0	22.0404	-inf	down	0.0224927	yes
TCONS_00043758	"u"	-	XLOC_031479	-	chr4:101011859-101012194	HSQ_FSB	LSQ_FSB	OK	0	21.7529	-inf	down	0.0224927	yes
TCONS_00044145	"u"	-	XLOC_031758	-	chr4:10335321-10335566	HSQ_FSB	LSQ_FSB	OK	0	50.5354	-inf	down	0.0224927	yes
TCONS_00044262	"u"	-	XLOC_031851	-	chr4:28590050-28590461	HSQ_FSB	LSQ_FSB	OK	0	14.5138	-inf	down	0.0224927	yes
TCONS_00044347	"u"	-	XLOC_031926	-	chr4:42636662-42636869	HSQ_FSB	LSQ_FSB	OK	0	96.0198	-inf	down	0.0224927	yes
TCONS_00044717	"u"	-	XLOC_032193	-	chr4:91629123-91629328	HSQ_FSB	LSQ_FSB	OK	0	100.143	-inf	down	0.0224927	yes
TCONS_00045133	"u"	-	XLOC_032490	-	chr5:11759355-11759698	HSQ_FSB	LSQ_FSB	OK	0	20.6729	-inf	down	0.0224927	yes
TCONS_00045450	"u"	-	XLOC_032715	-	chr5:34846633-34846986	HSQ_FSB	LSQ_FSB	OK	0	19.4627	-inf	down	0.0224927	yes
TCONS_00045495	"u"	-	XLOC_032753	-	chr5:41564587-41564957	HSQ_FSB	LSQ_FSB	OK	0	17.6975	-inf	down	0.0224927	yes
TCONS_00045804	"u"	-	XLOC_032978	-	chr5:67308343-67308612	HSQ_FSB	LSQ_FSB	OK	0	37.7825	-inf	down	0.0224927	yes
TCONS_00045935	"u"	-	XLOC_033073	-	chr5:81518285-81518544	HSQ_FSB	LSQ_FSB	OK	0	42.3339	-inf	down	0.0224927	yes
TCONS_00046007	"u"	-	XLOC_033127	-	chr5:92697920-92698197	HSQ_FSB	LSQ_FSB	OK	0	34.7454	-inf	down	0.0224927	yes
TCONS_00046646	"u"	-	XLOC_033559	-	chr5:8792898-8793236	HSQ_FSB	LSQ_FSB	OK	0	21.3352	-inf	down	0.0224927	yes
TCONS_00047258	"u"	-	XLOC_034011	-	chr5:63936185-63936482	HSQ_FSB	LSQ_FSB	OK	0	28.8634	-inf	down	0.0224927	yes
TCONS_00047729	"u"	-	XLOC_034356	-	chr5:106933520-106933871	HSQ_FSB	LSQ_FSB	OK	0	19.6935	-inf	down	0.0224927	yes
TCONS_00048149	"u"	-	XLOC_034643	-	chr6:8546766-8547065	HSQ_FSB	LSQ_FSB	OK	0	28.3791	-inf	down	0.0224927	yes
TCONS_00048206	"u"	-	XLOC_034687	-	chr6:15008439-15008701	HSQ_FSB	LSQ_FSB	OK	0	40.8723	-inf	down	0.0224927	yes
TCONS_00048289	"u"	-	XLOC_034759	-	chr6:24649200-24649510	HSQ_FSB	LSQ_FSB	OK	0	25.9742	-inf	down	0.0224927	yes
TCONS_00048344	"u"	-	XLOC_034807	-	chr6:30361537-30361796	HSQ_FSB	LSQ_FSB	OK	0	42.3339	-inf	down	0.0224927	yes
TCONS_00048364	"u"	-	XLOC_034825	-	chr6:33284203-33284528	HSQ_FSB	LSQ_FSB	OK	0	23.2692	-inf	down	0.0224927	yes
TCONS_00048447	"u"	-	XLOC_034894	-	chr6:49001487-49001713	HSQ_FSB	LSQ_FSB	OK	0	67.293	-inf	down	0.0224927	yes
TCONS_00048450	"u"	-	XLOC_034897	-	chr6:49836017-49836298	HSQ_FSB	LSQ_FSB	OK	0	33.3934	-inf	down	0.0224927	yes
TCONS_00048462	"u"	-	XLOC_034908	-	chr6:52707651-52707967	HSQ_FSB	LSQ_FSB	OK	0	24.822	-inf	down	0.0224927	yes
TCONS_00048658	"u"	-	XLOC_035044	-	chr6:78314867-78315191	HSQ_FSB	LSQ_FSB	OK	0	23.4323	-inf	down	0.0224927	yes
TCONS_00048807	"u"	-	XLOC_035151	-	chr6:95560558-95560828	HSQ_FSB	LSQ_FSB	OK	0	37.3759	-inf	down	0.0224927	yes
TCONS_00049209	"u"	-	XLOC_035470	-	chr6:19337297-19337602	HSQ_FSB	LSQ_FSB	OK	0	27.0164	-inf	down	0.0224927	yes
TCONS_00049232	"u"	-	XLOC_035488	-	chr6:22103430-22103754	HSQ_FSB	LSQ_FSB	OK	0	23.4323	-inf	down	0.0224927	yes
TCONS_00049280	"u"	-	XLOC_035532	-	chr6:29940699-29940975	HSQ_FSB	LSQ_FSB	OK	0	35.0996	-inf	down	0.0224927	yes
TCONS_00049281	"u"	-	XLOC_035533	-	chr6:29979076-29979476	HSQ_FSB	LSQ_FSB	OK	0	15.2505	-inf	down	0.0224927	yes
TCONS_00049292	"u"	-	XLOC_035540	-	chr6:30994281-30994574	HSQ_FSB	LSQ_FSB	OK	0	29.8813	-inf	down	0.0224927	yes
TCONS_00049510	"u"	-	XLOC_035708	-	chr6:68750857-68751170	HSQ_FSB	LSQ_FSB	OK	0	25.3854	-inf	down	0.0224927	yes
TCONS_00049910	"u"	-	XLOC_035998	-	chr6:111574806-111575048	HSQ_FSB	LSQ_FSB	OK	0	52.6644	-inf	down	0.0224927	yes
TCONS_00050692	"u"	-	XLOC_036491	-	chr7:24671800-24672070	HSQ_FSB	LSQ_FSB	OK	0	37.3759	-inf	down	0.0224927	yes
TCONS_00050727	"u"	-	XLOC_036520	-	chr7:32481626-32481963	HSQ_FSB	LSQ_FSB	OK	0	21.4727	-inf	down	0.0224927	yes
TCONS_00051394	"u"	-	XLOC_037003	-	chr7:73964591-73964941	HSQ_FSB	LSQ_FSB	OK	0	19.8109	-inf	down	0.0224927	yes
TCONS_00051506	"u"	-	XLOC_037101	-	chr7:94263659-94263939	HSQ_FSB	LSQ_FSB	OK	0	33.722	-inf	down	0.0224927	yes
TCONS_00051585	"u"	-	XLOC_037156	-	chr7:105583662-105583989	HSQ_FSB	LSQ_FSB	OK	0	22.9495	-inf	down	0.0224927	yes
TCONS_00051702	"u"	-	XLOC_037259	-	chr7:3546889-3547195	HSQ_FSB	LSQ_FSB	OK	0	26.8015	-inf	down	0.0224927	yes
TCONS_00051849	"u"	-	XLOC_037356	-	chr7:9004588-9004807	HSQ_FSB	LSQ_FSB	OK	0	76.0204	-inf	down	0.0224927	yes
TCONS_00052315	"u"	-	XLOC_037690	-	chr7:29424737-29425071	HSQ_FSB	LSQ_FSB	OK	0	21.8957	-inf	down	0.0224927	yes
TCONS_00052352	"u"	-	XLOC_037721	-	chr7:34731369-34731662	HSQ_FSB	LSQ_FSB	OK	0	29.8813	-inf	down	0.0224927	yes
TCONS_00052712	"u"	-	XLOC_037961	-	chr7:52972799-52973004	HSQ_FSB	LSQ_FSB	OK	0	100.143	-inf	down	0.0224927	yes
TCONS_00053168	"u"	-	XLOC_038327	-	chr8:2834214-2834500	HSQ_FSB	LSQ_FSB	OK	0	31.8383	-inf	down	0.0224927	yes
TCONS_00053259	"u"	-	XLOC_038399	-	chr8:15335330-15335567	HSQ_FSB	LSQ_FSB	OK	0	56.5914	-inf	down	0.0224927	yes
TCONS_00053287	"u"	-	XLOC_038423	-	chr8:19758443-19758703	HSQ_FSB	LSQ_FSB	OK	0	41.8369	-inf	down	0.0224927	yes
TCONS_00053778	"u"	-	XLOC_038810	-	chr8:67349582-67349853	HSQ_FSB	LSQ_FSB	OK	0	36.9776	-inf	down	0.0224927	yes
TCONS_00054159	"u"	-	XLOC_039077	-	chr8:98258981-98259260	HSQ_FSB	LSQ_FSB	OK	0	34.0568	-inf	down	0.0224927	yes
TCONS_00054168	"u"	-	XLOC_039084	-	chr8:99480063-99480360	HSQ_FSB	LSQ_FSB	OK	0	28.8634	-inf	down	0.0224927	yes
TCONS_00054318	"u"	-	XLOC_039196	-	chr8:1102207-1102435	HSQ_FSB	LSQ_FSB	OK	0	65.1039	-inf	down	0.0224927	yes
TCONS_00054446	"u"	-	XLOC_039304	-	chr8:19536337-19536748	HSQ_FSB	LSQ_FSB	OK	0	14.5138	-inf	down	0.0224927	yes
TCONS_00054496	"u"	-	XLOC_039352	-	chr8:25850509-25850818	HSQ_FSB	LSQ_FSB	OK	0	26.1763	-inf	down	0.0224927	yes
TCONS_00054497	"u"	-	XLOC_039353	-	chr8:25907215-25907606	HSQ_FSB	LSQ_FSB	OK	0	15.911	-inf	down	0.0224927	yes
TCONS_00054535	"u"	-	XLOC_039383	-	chr8:34516050-34516317	HSQ_FSB	LSQ_FSB	OK	0	38.621	-inf	down	0.0224927	yes
TCONS_00054612	"u"	-	XLOC_039452	-	chr8:42967395-42967699	HSQ_FSB	LSQ_FSB	OK	0	27.2346	-inf	down	0.0224927	yes
TCONS_00054862	"u"	-	XLOC_039630	-	chr8:65930050-65930277	HSQ_FSB	LSQ_FSB	OK	0	66.1836	-inf	down	0.0224927	yes
TCONS_00055099	"u"	-	XLOC_039801	-	chr8:81034978-81035298	HSQ_FSB	LSQ_FSB	OK	0	24.1075	-inf	down	0.0224927	yes
TCONS_00055239	"u"	-	XLOC_039911	-	chr8:95917506-95917722	HSQ_FSB	LSQ_FSB	OK	0	80.3525	-inf	down	0.0224927	yes
TCONS_00055415	"u"	-	XLOC_040045	-	chr8:112006237-112006451	HSQ_FSB	LSQ_FSB	OK	0	83.4693	-inf	down	0.0224927	yes
TCONS_00055692	"u"	-	XLOC_040254	-	chr9:37992356-37992753	HSQ_FSB	LSQ_FSB	OK	0	15.4645	-inf	down	0.0224927	yes
TCONS_00056010	"u"	-	XLOC_040510	-	chr9:76186680-76187040	HSQ_FSB	LSQ_FSB	OK	0	18.6954	-inf	down	0.0224927	yes
TCONS_00056046	"u"	-	XLOC_040535	-	chr9:82451044-82451360	HSQ_FSB	LSQ_FSB	OK	0	24.822	-inf	down	0.0224927	yes
TCONS_00056345	"u"	-	XLOC_040764	-	chr9:21475532-21475814	HSQ_FSB	LSQ_FSB	OK	0	33.0709	-inf	down	0.0224927	yes
TCONS_00056404	"u"	-	XLOC_040809	-	chr9:28383883-28384174	HSQ_FSB	LSQ_FSB	OK	0	30.4164	-inf	down	0.0224927	yes
TCONS_00056561	"u"	-	XLOC_040937	-	chr9:45426300-45426615	HSQ_FSB	LSQ_FSB	OK	0	25.0071	-inf	down	0.0224927	yes
TCONS_00056570	"u"	-	XLOC_040946	-	chr9:48080706-48080971	HSQ_FSB	LSQ_FSB	OK	0	39.4946	-inf	down	0.0224927	yes
TCONS_00056576	"u"	-	XLOC_040951	-	chr9:49413165-49413451	HSQ_FSB	LSQ_FSB	OK	0	31.8383	-inf	down	0.0224927	yes
TCONS_00056581	"u"	-	XLOC_040956	-	chr9:50398363-50398673	HSQ_FSB	LSQ_FSB	OK	0	25.9742	-inf	down	0.0224927	yes
TCONS_00056642	"u"	-	XLOC_041017	-	chr9:59219881-59220177	HSQ_FSB	LSQ_FSB	OK	0	29.1115	-inf	down	0.0224927	yes
TCONS_00056691	"u"	-	XLOC_041058	-	chr9:65982353-65982640	HSQ_FSB	LSQ_FSB	OK	0	31.5438	-inf	down	0.0224927	yes
TCONS_00058238	"u"	-	XLOC_042210	-	chrX:26406924-26407302	HSQ_FSB	LSQ_FSB	OK	0	16.972	-inf	down	0.0224927	yes
TCONS_00058494	"u"	-	XLOC_042416	-	chrX:60683915-60684151	HSQ_FSB	LSQ_FSB	OK	0	57.4399	-inf	down	0.0224927	yes
TCONS_00058790	"u"	-	XLOC_042638	-	chrX:106271432-106271686	HSQ_FSB	LSQ_FSB	OK	0	44.9749	-inf	down	0.0224927	yes
TCONS_00008791	"u"	-	XLOC_006322	-	chr12:83016641-83016844	HSQ_FSB	LSQ_FSB	OK	99.0472	0	inf	up	0.0224927	yes
TCONS_00039024	"u"	-	XLOC_028029	-	chr29:47283331-47283610	HSQ_FSB	LSQ_FSB	OK	30.7771	0	inf	up	0.0224927	yes
TCONS_00000042	"u"	-	XLOC_000033	-	chr1:2773017-2773269	HSQ_FSB	LSQ_FSB	OK	0	42.2437	-inf	down	0.0224927	yes
TCONS_00000746	"u"	-	XLOC_000588	-	chr1:103801675-103801985	HSQ_FSB	LSQ_FSB	OK	0	23.8724	-inf	down	0.0224927	yes
TCONS_00001861	"u"	-	XLOC_001410	-	chr1:85532774-85533056	HSQ_FSB	LSQ_FSB	OK	0	30.3527	-inf	down	0.0224927	yes
TCONS_00001939	"u"	-	XLOC_001474	-	chr1:99885790-99886080	HSQ_FSB	LSQ_FSB	OK	0	28.1804	-inf	down	0.0224927	yes
TCONS_00001957	"u"	-	XLOC_001491	-	chr1:106308137-106308462	HSQ_FSB	LSQ_FSB	OK	0	21.3994	-inf	down	0.0224927	yes
TCONS_00002986	"u"	-	XLOC_002235	-	chr10:41377013-41377356	HSQ_FSB	LSQ_FSB	OK	0	19.0237	-inf	down	0.0224927	yes
TCONS_00005674	"u"	-	XLOC_004161	-	chr11:75810592-75810938	HSQ_FSB	LSQ_FSB	OK	0	18.6774	-inf	down	0.0224927	yes
TCONS_00006561	"u"	-	XLOC_004768	-	chr11:33114578-33114826	HSQ_FSB	LSQ_FSB	OK	0	44.4658	-inf	down	0.0224927	yes
TCONS_00007971	"u"	-	XLOC_005707	-	chr12:54678678-54678886	HSQ_FSB	LSQ_FSB	OK	0	85.9654	-inf	down	0.0224927	yes
TCONS_00008511	"u"	-	XLOC_006098	-	chr12:40528781-40529024	HSQ_FSB	LSQ_FSB	OK	0	47.5503	-inf	down	0.0224927	yes
TCONS_00009144	"u"	-	XLOC_006586	-	chr13:41275681-41276028	HSQ_FSB	LSQ_FSB	OK	0	18.5647	-inf	down	0.0224927	yes
TCONS_00010874	"u"	-	XLOC_007770	-	chr13:79972338-79972575	HSQ_FSB	LSQ_FSB	OK	0	51.79	-inf	down	0.0224927	yes
TCONS_00012660	"u"	-	XLOC_009166	-	chr14:468993-469275	HSQ_FSB	LSQ_FSB	OK	0	30.3527	-inf	down	0.0224927	yes
TCONS_00014023	"u"	-	XLOC_010222	-	chr15:38873863-38874093	HSQ_FSB	LSQ_FSB	OK	0	57.6548	-inf	down	0.0224927	yes
TCONS_00015371	"u"	-	XLOC_011237	-	chr16:58492865-58493190	HSQ_FSB	LSQ_FSB	OK	0	21.3994	-inf	down	0.0224927	yes
TCONS_00016657	"u"	-	XLOC_012166	-	chr17:16233820-16234113	HSQ_FSB	LSQ_FSB	OK	0	27.4412	-inf	down	0.0224927	yes
TCONS_00016804	"u"	-	XLOC_012288	-	chr17:42562497-42562829	HSQ_FSB	LSQ_FSB	OK	0	20.4094	-inf	down	0.0224927	yes
TCONS_00020131	"u"	-	XLOC_014582	-	chr18:16301769-16302003	HSQ_FSB	LSQ_FSB	OK	0	54.1705	-inf	down	0.0224927	yes
TCONS_00021793	"u"	-	XLOC_015728	-	chr19:38108090-38108449	HSQ_FSB	LSQ_FSB	OK	0	17.3099	-inf	down	0.0224927	yes
TCONS_00025337	"u"	-	XLOC_018079	-	chr2:3644912-3645234	HSQ_FSB	LSQ_FSB	OK	0	21.853	-inf	down	0.0224927	yes
TCONS_00025594	"u"	-	XLOC_018285	-	chr2:34913277-34913632	HSQ_FSB	LSQ_FSB	OK	0	17.7091	-inf	down	0.0224927	yes
TCONS_00026774	"u"	-	XLOC_019167	-	chr20:30043662-30043901	HSQ_FSB	LSQ_FSB	OK	0	50.3031	-inf	down	0.0224927	yes
TCONS_00027228	"u"	-	XLOC_019516	-	chr20:19534004-19534385	HSQ_FSB	LSQ_FSB	OK	0	15.3976	-inf	down	0.0224927	yes
TCONS_00029144	"u"	-	XLOC_020977	-	chr21:58160788-58161166	HSQ_FSB	LSQ_FSB	OK	0	15.6333	-inf	down	0.0224927	yes
TCONS_00029575	"u"	-	XLOC_021276	-	chr22:23116783-23117098	HSQ_FSB	LSQ_FSB	OK	0	22.9884	-inf	down	0.0224927	yes
TCONS_00031992	"u"	-	XLOC_022918	-	chr23:17578421-17578636	HSQ_FSB	LSQ_FSB	OK	0	74.8488	-inf	down	0.0224927	yes
TCONS_00032785	"u"	-	XLOC_023531	-	chr24:37115181-37115481	HSQ_FSB	LSQ_FSB	OK	0	25.8537	-inf	down	0.0224927	yes
TCONS_00035925	"u"	-	XLOC_025695	-	chr26:3716266-3716605	HSQ_FSB	LSQ_FSB	OK	0	19.5057	-inf	down	0.0224927	yes
TCONS_00036946	"u"	-	XLOC_026461	-	chr27:4565567-4565790	HSQ_FSB	LSQ_FSB	OK	0	64.7532	-inf	down	0.0224927	yes
TCONS_00038095	"u"	-	XLOC_027343	-	chr28:28843636-28843910	HSQ_FSB	LSQ_FSB	OK	0	32.8687	-inf	down	0.0224927	yes
TCONS_00038237	"u"	-	XLOC_027450	-	chr28:42136232-42136569	HSQ_FSB	LSQ_FSB	OK	0	19.7558	-inf	down	0.0224927	yes
TCONS_00039361	"u"	-	XLOC_028282	-	chr29:26997765-26998144	HSQ_FSB	LSQ_FSB	OK	0	15.554	-inf	down	0.0224927	yes
TCONS_00042895	"u"	-	XLOC_030796	-	chr3:113552176-113552490	HSQ_FSB	LSQ_FSB	OK	0	23.1601	-inf	down	0.0224927	yes
TCONS_00043632	"u"	-	XLOC_031387	-	chr4:87482903-87483126	HSQ_FSB	LSQ_FSB	OK	0	64.7532	-inf	down	0.0224927	yes
TCONS_00044275	"u"	-	XLOC_031864	-	chr4:29887999-29888368	HSQ_FSB	LSQ_FSB	OK	0	16.3855	-inf	down	0.0224927	yes
TCONS_00044618	"u"	-	XLOC_032120	-	chr4:76388277-76388572	HSQ_FSB	LSQ_FSB	OK	0	26.9688	-inf	down	0.0224927	yes
TCONS_00046068	"u"	-	XLOC_033171	-	chr5:98343993-98344266	HSQ_FSB	LSQ_FSB	OK	0	33.2111	-inf	down	0.0224927	yes
TCONS_00047473	"u"	-	XLOC_034168	-	chr5:85372912-85373239	HSQ_FSB	LSQ_FSB	OK	0	21.107	-inf	down	0.0224927	yes
TCONS_00047967	"u"	-	XLOC_034509	-	chr5:116580086-116580364	HSQ_FSB	LSQ_FSB	OK	0	31.5634	-inf	down	0.0224927	yes
TCONS_00048403	"u"	-	XLOC_034857	-	chr6:44312199-44312492	HSQ_FSB	LSQ_FSB	OK	0	27.4412	-inf	down	0.0224927	yes
TCONS_00048418	"u"	-	XLOC_034872	-	chr6:45828849-45829114	HSQ_FSB	LSQ_FSB	OK	0	36.2114	-inf	down	0.0224927	yes
TCONS_00051180	"u"	-	XLOC_036842	-	chr7:57249157-57249463	HSQ_FSB	LSQ_FSB	OK	0	24.6283	-inf	down	0.0224927	yes
TCONS_00054336	"u"	-	XLOC_039208	-	chr8:2485161-2485506	HSQ_FSB	LSQ_FSB	OK	0	18.7914	-inf	down	0.0224927	yes
TCONS_00056705	"u"	-	XLOC_041067	-	chr9:67900660-67900969	HSQ_FSB	LSQ_FSB	OK	0	24.0571	-inf	down	0.0224927	yes
TCONS_00051700	"u"	-	XLOC_037257	-	chr7:3520743-3522104	HSQ_FSB	LSQ_FSB	OK	12.9039	86.3423	-2.74226	down	0.0224927	yes
TCONS_00014930	"u"	-	XLOC_010927	-	chr16:26800745-26801100	HSQ_FSB	LSQ_FSB	OK	0	17.7841	-inf	down	0.0224927	yes
TCONS_00017072	"u"	-	XLOC_012504	-	chr17:57032005-57032290	HSQ_FSB	LSQ_FSB	OK	0	29.5429	-inf	down	0.0224927	yes
TCONS_00017533	"u"	-	XLOC_012798	-	chr17:5779588-5779879	HSQ_FSB	LSQ_FSB	OK	0	27.9779	-inf	down	0.0224927	yes
TCONS_00043245	"u"	-	XLOC_031064	-	chr4:34095439-34095756	HSQ_FSB	LSQ_FSB	OK	0	22.7186	-inf	down	0.0224927	yes
TCONS_00050731	"u"	-	XLOC_036524	-	chr7:33425024-33425363	HSQ_FSB	LSQ_FSB	OK	0	19.5786	-inf	down	0.0224927	yes
TCONS_00017844	"u"	-	XLOC_013040	-	chr17:47457808-47458084	HSQ_FSB	LSQ_FSB	OK	0	29.51	-inf	down	0.0224927	yes
TCONS_00052998	"u"	-	XLOC_038190	-	chr7:89222265-89223507	HSQ_FSB	LSQ_FSB	OK	18.6307	78.2515	-2.07043	down	0.0224927	yes
TCONS_00027622	"u"	-	XLOC_019844	-	chr21:3082240-3082587	HSQ_FSB	LSQ_FSB	OK	21.3228	0	inf	up	0.0224927	yes
TCONS_00050034	"u"	-	XLOC_036081	-	chr7:3520743-3522104	HSQ_FSB	LSQ_FSB	OK	8.2005	41.8434	-2.35122	down	0.0224927	yes
TCONS_00035766	"u"	-	XLOC_025586	-	chr26:40385514-40385879	HSQ_FSB	LSQ_FSB	OK	20.5142	0	inf	up	0.0224927	yes
TCONS_00000138	"u"	-	XLOC_000107	-	chr1:15421867-15422198	HSQ_FSB	LSQ_FSB	OK	0	20.4742	-inf	down	0.0224927	yes
TCONS_00000146	"u"	-	XLOC_000115	-	chr1:17584276-17584640	HSQ_FSB	LSQ_FSB	OK	0	16.7596	-inf	down	0.0224927	yes
TCONS_00000237	"u"	-	XLOC_000201	-	chr1:37432353-37432591	HSQ_FSB	LSQ_FSB	OK	0	51.1175	-inf	down	0.0224927	yes
TCONS_00000524	"u"	-	XLOC_000420	-	chr1:74106132-74106505	HSQ_FSB	LSQ_FSB	OK	0	15.9668	-inf	down	0.0224927	yes
TCONS_00000635	"u"	-	XLOC_000501	-	chr1:87470004-87470318	HSQ_FSB	LSQ_FSB	OK	0	23.0953	-inf	down	0.0224927	yes
TCONS_00000660	"u"	-	XLOC_000524	-	chr1:92108686-92108905	HSQ_FSB	LSQ_FSB	OK	0	69.6854	-inf	down	0.0224927	yes
TCONS_00000737	"u"	-	XLOC_000579	-	chr1:102144826-102145123	HSQ_FSB	LSQ_FSB	OK	0	26.4581	-inf	down	0.0224927	yes
TCONS_00000856	"u"	-	XLOC_000678	-	chr1:122170409-122170753	HSQ_FSB	LSQ_FSB	OK	0	18.8332	-inf	down	0.0224927	yes
TCONS_00000889	"u"	-	XLOC_000709	-	chr1:127255733-127255973	HSQ_FSB	LSQ_FSB	OK	0	49.6598	-inf	down	0.0224927	yes
TCONS_00000927	"u"	-	XLOC_000737	-	chr1:130951338-130951575	HSQ_FSB	LSQ_FSB	OK	0	51.8755	-inf	down	0.0224927	yes
TCONS_00000964	"u"	-	XLOC_000764	-	chr1:134831021-134831384	HSQ_FSB	LSQ_FSB	OK	0	16.8525	-inf	down	0.0224927	yes
TCONS_00001272	"u"	-	XLOC_000970	-	chr1:3465880-3466150	HSQ_FSB	LSQ_FSB	OK	0	34.2613	-inf	down	0.0224927	yes
TCONS_00001278	"u"	-	XLOC_000976	-	chr1:4696293-4696513	HSQ_FSB	LSQ_FSB	OK	0	68.4402	-inf	down	0.0224927	yes
TCONS_00001301	"u"	-	XLOC_000996	-	chr1:6753610-6753870	HSQ_FSB	LSQ_FSB	OK	0	38.3505	-inf	down	0.0224927	yes
TCONS_00001399	"u"	-	XLOC_001078	-	chr1:31827946-31828231	HSQ_FSB	LSQ_FSB	OK	0	29.4599	-inf	down	0.0224927	yes
TCONS_00001487	"u"	-	XLOC_001148	-	chr1:48705014-48705388	HSQ_FSB	LSQ_FSB	OK	0	15.8833	-inf	down	0.0224927	yes
TCONS_00001774	"u"	-	XLOC_001357	-	chr1:80844309-80844606	HSQ_FSB	LSQ_FSB	OK	0	26.4581	-inf	down	0.0224927	yes
TCONS_00001860	"u"	-	XLOC_001409	-	chr1:84989434-84989794	HSQ_FSB	LSQ_FSB	OK	0	17.1375	-inf	down	0.0224927	yes
TCONS_00001996	"u"	-	XLOC_001523	-	chr1:111563518-111563854	HSQ_FSB	LSQ_FSB	OK	0	19.8109	-inf	down	0.0224927	yes
TCONS_00002046	"u"	-	XLOC_001559	-	chr1:117381324-117381605	HSQ_FSB	LSQ_FSB	OK	0	30.6107	-inf	down	0.0224927	yes
TCONS_00002082	"u"	-	XLOC_001586	-	chr1:121720785-121721118	HSQ_FSB	LSQ_FSB	OK	0	20.2037	-inf	down	0.0224927	yes
TCONS_00002086	"u"	-	XLOC_001590	-	chr1:122555618-122555915	HSQ_FSB	LSQ_FSB	OK	0	26.4581	-inf	down	0.0224927	yes
TCONS_00002089	"u"	-	XLOC_001593	-	chr1:124482802-124483020	HSQ_FSB	LSQ_FSB	OK	0	70.9689	-inf	down	0.0224927	yes
TCONS_00002133	"u"	-	XLOC_001624	-	chr1:129070565-129070834	HSQ_FSB	LSQ_FSB	OK	0	34.6339	-inf	down	0.0224927	yes
TCONS_00002198	"u"	-	XLOC_001672	-	chr1:137158511-137158875	HSQ_FSB	LSQ_FSB	OK	0	16.7596	-inf	down	0.0224927	yes
TCONS_00002289	"u"	-	XLOC_001731	-	chr1:144911079-144911302	HSQ_FSB	LSQ_FSB	OK	0	64.9174	-inf	down	0.0224927	yes
TCONS_00002302	"u"	-	XLOC_001744	-	chr1:145357339-145357635	HSQ_FSB	LSQ_FSB	OK	0	26.6856	-inf	down	0.0224927	yes
TCONS_00002375	"u"	-	XLOC_001796	-	chr1:149842230-149842568	HSQ_FSB	LSQ_FSB	OK	0	19.5572	-inf	down	0.0224927	yes
TCONS_00002424	"u"	-	XLOC_001832	-	chr1:154898875-154899231	HSQ_FSB	LSQ_FSB	OK	0	17.5325	-inf	down	0.0224927	yes
TCONS_00002442	"u"	-	XLOC_001839	-	chr1:156947304-156947539	HSQ_FSB	LSQ_FSB	OK	0	53.4515	-inf	down	0.0224927	yes
TCONS_00002451	"u"	-	XLOC_001845	-	chr10:278848-279114	HSQ_FSB	LSQ_FSB	OK	0	35.7989	-inf	down	0.0224927	yes
TCONS_00002976	"u"	-	XLOC_002225	-	chr10:38816023-38816287	HSQ_FSB	LSQ_FSB	OK	0	36.6162	-inf	down	0.0224927	yes
TCONS_00003000	"u"	-	XLOC_002248	-	chr10:42890408-42890747	HSQ_FSB	LSQ_FSB	OK	0	19.4328	-inf	down	0.0224927	yes
TCONS_00003013	"u"	-	XLOC_002257	-	chr10:43635005-43635287	HSQ_FSB	LSQ_FSB	OK	0	30.315	-inf	down	0.0224927	yes
TCONS_00003259	"u"	-	XLOC_002435	-	chr10:66874145-66874404	HSQ_FSB	LSQ_FSB	OK	0	38.8061	-inf	down	0.0224927	yes
TCONS_00003322	"u"	-	XLOC_002476	-	chr10:71635160-71635438	HSQ_FSB	LSQ_FSB	OK	0	31.5313	-inf	down	0.0224927	yes
TCONS_00003326	"u"	-	XLOC_002480	-	chr10:72405730-72405959	HSQ_FSB	LSQ_FSB	OK	0	58.7153	-inf	down	0.0224927	yes
TCONS_00003363	"u"	-	XLOC_002505	-	chr10:76771612-76771901	HSQ_FSB	LSQ_FSB	OK	0	28.3894	-inf	down	0.0224927	yes
TCONS_00003413	"u"	-	XLOC_002533	-	chr10:79940676-79941003	HSQ_FSB	LSQ_FSB	OK	0	21.0371	-inf	down	0.0224927	yes
TCONS_00003715	"u"	-	XLOC_002734	-	chr10:5975145-5975420	HSQ_FSB	LSQ_FSB	OK	0	32.5056	-inf	down	0.0224927	yes
TCONS_00003730	"u"	-	XLOC_002745	-	chr10:7256179-7256470	HSQ_FSB	LSQ_FSB	OK	0	27.8817	-inf	down	0.0224927	yes
TCONS_00003852	"u"	-	XLOC_002833	-	chr10:15732889-15733122	HSQ_FSB	LSQ_FSB	OK	0	55.1125	-inf	down	0.0224927	yes
TCONS_00004185	"u"	-	XLOC_003065	-	chr10:31461087-31461435	HSQ_FSB	LSQ_FSB	OK	0	18.379	-inf	down	0.0224927	yes
TCONS_00004195	"u"	-	XLOC_003075	-	chr10:33651250-33651509	HSQ_FSB	LSQ_FSB	OK	0	38.8061	-inf	down	0.0224927	yes
TCONS_00004223	"u"	-	XLOC_003093	-	chr10:36130948-36131298	HSQ_FSB	LSQ_FSB	OK	0	18.16	-inf	down	0.0224927	yes
TCONS_00004457	"u"	-	XLOC_003253	-	chr10:57478770-57479067	HSQ_FSB	LSQ_FSB	OK	0	26.4581	-inf	down	0.0224927	yes
TCONS_00004754	"u"	-	XLOC_003481	-	chr10:84932436-84932667	HSQ_FSB	LSQ_FSB	OK	0	56.8646	-inf	down	0.0224927	yes
TCONS_00004887	"u"	-	XLOC_003575	-	chr10:100111827-100112112	HSQ_FSB	LSQ_FSB	OK	0	29.4599	-inf	down	0.0224927	yes
TCONS_00005175	"u"	-	XLOC_003792	-	chr11:16503798-16504082	HSQ_FSB	LSQ_FSB	OK	0	29.7398	-inf	down	0.0224927	yes
TCONS_00005224	"u"	-	XLOC_003834	-	chr11:24860712-24861037	HSQ_FSB	LSQ_FSB	OK	0	21.3301	-inf	down	0.0224927	yes
TCONS_00005330	"u"	-	XLOC_003915	-	chr11:41358819-41359167	HSQ_FSB	LSQ_FSB	OK	0	18.379	-inf	down	0.0224927	yes
TCONS_00005457	"u"	-	XLOC_004009	-	chr11:51770130-51770462	HSQ_FSB	LSQ_FSB	OK	0	20.338	-inf	down	0.0224927	yes
TCONS_00005719	"u"	-	XLOC_004191	-	chr11:79338843-79339193	HSQ_FSB	LSQ_FSB	OK	0	18.16	-inf	down	0.0224927	yes
TCONS_00005761	"u"	-	XLOC_004227	-	chr11:82742946-82743210	HSQ_FSB	LSQ_FSB	OK	0	36.6162	-inf	down	0.0224927	yes
TCONS_00005791	"u"	-	XLOC_004249	-	chr11:87361663-87361874	HSQ_FSB	LSQ_FSB	OK	0	81.1484	-inf	down	0.0224927	yes
TCONS_00005942	"u"	-	XLOC_004357	-	chr11:98825083-98825396	HSQ_FSB	LSQ_FSB	OK	0	23.27	-inf	down	0.0224927	yes
TCONS_00006080	"u"	-	XLOC_004442	-	chr11:104054069-104054385	HSQ_FSB	LSQ_FSB	OK	0	22.7535	-inf	down	0.0224927	yes
TCONS_00006289	"u"	-	XLOC_004583	-	chr11:4165091-4165352	HSQ_FSB	LSQ_FSB	OK	0	37.9039	-inf	down	0.0224927	yes
TCONS_00006445	"u"	-	XLOC_004678	-	chr11:16735802-16736013	HSQ_FSB	LSQ_FSB	OK	0	81.1484	-inf	down	0.0224927	yes
TCONS_00006462	"u"	-	XLOC_004692	-	chr11:20027589-20027796	HSQ_FSB	LSQ_FSB	OK	0	88.0182	-inf	down	0.0224927	yes
TCONS_00006488	"u"	-	XLOC_004711	-	chr11:22929103-22929335	HSQ_FSB	LSQ_FSB	OK	0	55.9766	-inf	down	0.0224927	yes
TCONS_00006643	"u"	-	XLOC_004826	-	chr11:44843646-44843861	HSQ_FSB	LSQ_FSB	OK	0	75.0633	-inf	down	0.0224927	yes
TCONS_00006740	"u"	-	XLOC_004889	-	chr11:50806618-50806915	HSQ_FSB	LSQ_FSB	OK	0	26.4581	-inf	down	0.0224927	yes
TCONS_00006770	"u"	-	XLOC_004917	-	chr11:57961750-57961981	HSQ_FSB	LSQ_FSB	OK	0	56.8646	-inf	down	0.0224927	yes
TCONS_00006775	"u"	-	XLOC_004922	-	chr11:59200235-59200593	HSQ_FSB	LSQ_FSB	OK	0	17.3328	-inf	down	0.0224927	yes
TCONS_00006822	"u"	-	XLOC_004956	-	chr11:65130134-65130339	HSQ_FSB	LSQ_FSB	OK	0	91.7974	-inf	down	0.0224927	yes
TCONS_00007595	"u"	-	XLOC_005435	-	chr12:6269839-6270167	HSQ_FSB	LSQ_FSB	OK	0	20.8935	-inf	down	0.0224927	yes
TCONS_00007712	"u"	-	XLOC_005514	-	chr12:19850990-19851238	HSQ_FSB	LSQ_FSB	OK	0	44.5059	-inf	down	0.0224927	yes
TCONS_00007810	"u"	-	XLOC_005582	-	chr12:31539472-31539745	HSQ_FSB	LSQ_FSB	OK	0	33.1872	-inf	down	0.0224927	yes
TCONS_00007822	"u"	-	XLOC_005592	-	chr12:33133673-33133916	HSQ_FSB	LSQ_FSB	OK	0	47.6092	-inf	down	0.0224927	yes
TCONS_00007905	"u"	-	XLOC_005652	-	chr12:41367975-41368198	HSQ_FSB	LSQ_FSB	OK	0	64.9174	-inf	down	0.0224927	yes
TCONS_00007947	"u"	-	XLOC_005687	-	chr12:51340298-51340637	HSQ_FSB	LSQ_FSB	OK	0	19.4328	-inf	down	0.0224927	yes
TCONS_00007977	"u"	-	XLOC_005711	-	chr12:55224896-55225156	HSQ_FSB	LSQ_FSB	OK	0	38.3505	-inf	down	0.0224927	yes
TCONS_00007982	"u"	-	XLOC_005716	-	chr12:56645061-56645300	HSQ_FSB	LSQ_FSB	OK	0	50.3791	-inf	down	0.0224927	yes
TCONS_00007984	"u"	-	XLOC_005718	-	chr12:57413046-57413351	HSQ_FSB	LSQ_FSB	OK	0	24.765	-inf	down	0.0224927	yes
TCONS_00007990	"u"	-	XLOC_005724	-	chr12:60362911-60363214	HSQ_FSB	LSQ_FSB	OK	0	25.1683	-inf	down	0.0224927	yes
TCONS_00007992	"u"	-	XLOC_005726	-	chr12:60871705-60871969	HSQ_FSB	LSQ_FSB	OK	0	36.6162	-inf	down	0.0224927	yes
TCONS_00008003	"u"	-	XLOC_005737	-	chr12:63911015-63911373	HSQ_FSB	LSQ_FSB	OK	0	17.3328	-inf	down	0.0224927	yes
TCONS_00008018	"u"	-	XLOC_005750	-	chr12:67849794-67850113	HSQ_FSB	LSQ_FSB	OK	0	22.2588	-inf	down	0.0224927	yes
TCONS_00008050	"u"	-	XLOC_005777	-	chr12:75303982-75304331	HSQ_FSB	LSQ_FSB	OK	0	18.2688	-inf	down	0.0224927	yes
TCONS_00008218	"u"	-	XLOC_005890	-	chr12:5307703-5307943	HSQ_FSB	LSQ_FSB	OK	0	49.6598	-inf	down	0.0224927	yes
TCONS_00008304	"u"	-	XLOC_005950	-	chr12:17940885-17941134	HSQ_FSB	LSQ_FSB	OK	0	43.9276	-inf	down	0.0224927	yes
TCONS_00008339	"u"	-	XLOC_005973	-	chr12:19851665-19851979	HSQ_FSB	LSQ_FSB	OK	0	23.0953	-inf	down	0.0224927	yes
TCONS_00008342	"u"	-	XLOC_005976	-	chr12:20823749-20824015	HSQ_FSB	LSQ_FSB	OK	0	35.7989	-inf	down	0.0224927	yes
TCONS_00008346	"u"	-	XLOC_005979	-	chr12:21038985-21039329	HSQ_FSB	LSQ_FSB	OK	0	18.8332	-inf	down	0.0224927	yes
TCONS_00008360	"u"	-	XLOC_005987	-	chr12:22164795-22165137	HSQ_FSB	LSQ_FSB	OK	0	19.0686	-inf	down	0.0224927	yes
TCONS_00008500	"u"	-	XLOC_006087	-	chr12:37279135-37279451	HSQ_FSB	LSQ_FSB	OK	0	22.7535	-inf	down	0.0224927	yes
TCONS_00008529	"u"	-	XLOC_006116	-	chr12:45210714-45211084	HSQ_FSB	LSQ_FSB	OK	0	16.2227	-inf	down	0.0224927	yes
TCONS_00008727	"u"	-	XLOC_006273	-	chr12:83642751-83643057	HSQ_FSB	LSQ_FSB	OK	0	24.5681	-inf	down	0.0224927	yes
TCONS_00008729	"u"	-	XLOC_006275	-	chr12:85392694-85392959	HSQ_FSB	LSQ_FSB	OK	0	36.2034	-inf	down	0.0224927	yes
TCONS_00008931	"u"	-	XLOC_006428	-	chr13:19680193-19680449	HSQ_FSB	LSQ_FSB	OK	0	40.2279	-inf	down	0.0224927	yes
TCONS_00008932	"u"	-	XLOC_006429	-	chr13:19910724-19911047	HSQ_FSB	LSQ_FSB	OK	0	21.6311	-inf	down	0.0224927	yes
TCONS_00008998	"u"	-	XLOC_006483	-	chr13:25694165-25694421	HSQ_FSB	LSQ_FSB	OK	0	40.2279	-inf	down	0.0224927	yes
TCONS_00009030	"u"	-	XLOC_006511	-	chr13:28552201-28552576	HSQ_FSB	LSQ_FSB	OK	0	15.8006	-inf	down	0.0224927	yes
TCONS_00009205	"u"	-	XLOC_006633	-	chr13:45800238-45800465	HSQ_FSB	LSQ_FSB	OK	0	60.6683	-inf	down	0.0224927	yes
TCONS_00009882	"u"	-	XLOC_007092	-	chr13:83786913-83787265	HSQ_FSB	LSQ_FSB	OK	0	17.946	-inf	down	0.0224927	yes
TCONS_00009911	"u"	-	XLOC_007121	-	chr13:7006210-7006559	HSQ_FSB	LSQ_FSB	OK	0	18.2688	-inf	down	0.0224927	yes
TCONS_00009922	"u"	-	XLOC_007128	-	chr13:8181212-8181583	HSQ_FSB	LSQ_FSB	OK	0	16.1365	-inf	down	0.0224927	yes
TCONS_00009926	"u"	-	XLOC_007132	-	chr13:8911680-8911942	HSQ_FSB	LSQ_FSB	OK	0	37.4663	-inf	down	0.0224927	yes
TCONS_00009936	"u"	-	XLOC_007137	-	chr13:10855016-10855229	HSQ_FSB	LSQ_FSB	OK	0	78.0106	-inf	down	0.0224927	yes
TCONS_00009981	"u"	-	XLOC_007168	-	chr13:17244391-17244700	HSQ_FSB	LSQ_FSB	OK	0	23.995	-inf	down	0.0224927	yes
TCONS_00010067	"u"	-	XLOC_007221	-	chr13:25943959-25944231	HSQ_FSB	LSQ_FSB	OK	0	33.5382	-inf	down	0.0224927	yes
TCONS_00010110	"u"	-	XLOC_007255	-	chr13:31042761-31043029	HSQ_FSB	LSQ_FSB	OK	0	35.0143	-inf	down	0.0224927	yes
TCONS_00010118	"u"	-	XLOC_007263	-	chr13:32797711-32798004	HSQ_FSB	LSQ_FSB	OK	0	27.3912	-inf	down	0.0224927	yes
TCONS_00010825	"u"	-	XLOC_007745	-	chr13:76201782-76202109	HSQ_FSB	LSQ_FSB	OK	0	21.0371	-inf	down	0.0224927	yes
TCONS_00010896	"u"	-	XLOC_007783	-	chr13:82078357-82078583	HSQ_FSB	LSQ_FSB	OK	0	61.6853	-inf	down	0.0224927	yes
TCONS_00011235	"u"	-	XLOC_008036	-	chr14:6254551-6254928	HSQ_FSB	LSQ_FSB	OK	0	15.6378	-inf	down	0.0224927	yes
TCONS_00011239	"u"	-	XLOC_008040	-	chr14:7129940-7130161	HSQ_FSB	LSQ_FSB	OK	0	67.2324	-inf	down	0.0224927	yes
TCONS_00011241	"u"	-	XLOC_008042	-	chr14:7867737-7868000	HSQ_FSB	LSQ_FSB	OK	0	37.037	-inf	down	0.0224927	yes
TCONS_00011298	"u"	-	XLOC_008088	-	chr14:15886004-15886381	HSQ_FSB	LSQ_FSB	OK	0	15.6378	-inf	down	0.0224927	yes
TCONS_00011328	"u"	-	XLOC_008112	-	chr14:18976651-18976918	HSQ_FSB	LSQ_FSB	OK	0	35.4026	-inf	down	0.0224927	yes
TCONS_00011342	"u"	-	XLOC_008125	-	chr14:21329145-21329434	HSQ_FSB	LSQ_FSB	OK	0	28.3894	-inf	down	0.0224927	yes
TCONS_00011443	"u"	-	XLOC_008201	-	chr14:35317103-35317321	HSQ_FSB	LSQ_FSB	OK	0	70.9689	-inf	down	0.0224927	yes
TCONS_00011470	"u"	-	XLOC_008225	-	chr14:40180756-40181027	HSQ_FSB	LSQ_FSB	OK	0	33.8961	-inf	down	0.0224927	yes
TCONS_00011532	"u"	-	XLOC_008282	-	chr14:53190186-53190498	HSQ_FSB	LSQ_FSB	OK	0	23.4472	-inf	down	0.0224927	yes
TCONS_00012043	"u"	-	XLOC_008697	-	chr14:5015891-5016190	HSQ_FSB	LSQ_FSB	OK	0	26.0142	-inf	down	0.0224927	yes
TCONS_00012086	"u"	-	XLOC_008730	-	chr14:12935448-12935789	HSQ_FSB	LSQ_FSB	OK	0	19.1885	-inf	down	0.0224927	yes
TCONS_00012217	"u"	-	XLOC_008827	-	chr14:25532121-25532394	HSQ_FSB	LSQ_FSB	OK	0	33.1872	-inf	down	0.0224927	yes
TCONS_00012256	"u"	-	XLOC_008854	-	chr14:31494179-31494454	HSQ_FSB	LSQ_FSB	OK	0	32.5056	-inf	down	0.0224927	yes
TCONS_00012304	"u"	-	XLOC_008888	-	chr14:37278562-37278792	HSQ_FSB	LSQ_FSB	OK	0	57.7772	-inf	down	0.0224927	yes
TCONS_00012334	"u"	-	XLOC_008910	-	chr14:39943353-39943609	HSQ_FSB	LSQ_FSB	OK	0	40.2279	-inf	down	0.0224927	yes
TCONS_00012338	"u"	-	XLOC_008914	-	chr14:41057321-41057615	HSQ_FSB	LSQ_FSB	OK	0	27.152	-inf	down	0.0224927	yes
TCONS_00012370	"u"	-	XLOC_008939	-	chr14:45965739-45966106	HSQ_FSB	LSQ_FSB	OK	0	16.4869	-inf	down	0.0224927	yes
TCONS_00012410	"u"	-	XLOC_008976	-	chr14:51363584-51363837	HSQ_FSB	LSQ_FSB	OK	0	41.743	-inf	down	0.0224927	yes
TCONS_00012455	"u"	-	XLOC_009016	-	chr14:61584844-61585104	HSQ_FSB	LSQ_FSB	OK	0	38.3505	-inf	down	0.0224927	yes
TCONS_00012483	"u"	-	XLOC_009040	-	chr14:65394453-65394711	HSQ_FSB	LSQ_FSB	OK	0	39.2705	-inf	down	0.0224927	yes
TCONS_00012494	"u"	-	XLOC_009050	-	chr14:67004736-67005070	HSQ_FSB	LSQ_FSB	OK	0	20.0711	-inf	down	0.0224927	yes
TCONS_00012570	"u"	-	XLOC_009098	-	chr14:74579983-74580230	HSQ_FSB	LSQ_FSB	OK	0	45.0978	-inf	down	0.0224927	yes
TCONS_00012595	"u"	-	XLOC_009113	-	chr14:76604926-76605228	HSQ_FSB	LSQ_FSB	OK	0	25.3747	-inf	down	0.0224927	yes
TCONS_00012651	"u"	-	XLOC_009159	-	chr14:83798916-83799269	HSQ_FSB	LSQ_FSB	OK	0	17.8408	-inf	down	0.0224927	yes
TCONS_00012730	"u"	-	XLOC_009230	-	chr15:11281561-11281825	HSQ_FSB	LSQ_FSB	OK	0	36.6162	-inf	down	0.0224927	yes
TCONS_00012898	"u"	-	XLOC_009362	-	chr15:29454370-29454604	HSQ_FSB	LSQ_FSB	OK	0	54.271	-inf	down	0.0224927	yes
TCONS_00013016	"u"	-	XLOC_009447	-	chr15:38300021-38300389	HSQ_FSB	LSQ_FSB	OK	0	16.3979	-inf	down	0.0224927	yes
TCONS_00013333	"u"	-	XLOC_009701	-	chr15:55882108-55882357	HSQ_FSB	LSQ_FSB	OK	0	43.9276	-inf	down	0.0224927	yes
TCONS_00013381	"u"	-	XLOC_009739	-	chr15:64067471-64067830	HSQ_FSB	LSQ_FSB	OK	0	17.2346	-inf	down	0.0224927	yes
TCONS_00013646	"u"	-	XLOC_009936	-	chr15:83149213-83149547	HSQ_FSB	LSQ_FSB	OK	0	20.0711	-inf	down	0.0224927	yes
TCONS_00013742	"u"	-	XLOC_010008	-	chr15:6468577-6468791	HSQ_FSB	LSQ_FSB	OK	0	76.5135	-inf	down	0.0224927	yes
TCONS_00013769	"u"	-	XLOC_010028	-	chr15:9359948-9360289	HSQ_FSB	LSQ_FSB	OK	0	19.1885	-inf	down	0.0224927	yes
TCONS_00013780	"u"	-	XLOC_010039	-	chr15:12182927-12183225	HSQ_FSB	LSQ_FSB	OK	0	26.2344	-inf	down	0.0224927	yes
TCONS_00013785	"u"	-	XLOC_010044	-	chr15:12743013-12743257	HSQ_FSB	LSQ_FSB	OK	0	46.959	-inf	down	0.0224927	yes
TCONS_00013788	"u"	-	XLOC_010047	-	chr15:13880472-13880708	HSQ_FSB	LSQ_FSB	OK	0	52.6532	-inf	down	0.0224927	yes
TCONS_00013870	"u"	-	XLOC_010111	-	chr15:25132315-25132600	HSQ_FSB	LSQ_FSB	OK	0	29.4599	-inf	down	0.0224927	yes
TCONS_00013973	"u"	-	XLOC_010177	-	chr15:31676527-31676765	HSQ_FSB	LSQ_FSB	OK	0	51.1175	-inf	down	0.0224927	yes
TCONS_00014095	"u"	-	XLOC_010269	-	chr15:44476248-44476475	HSQ_FSB	LSQ_FSB	OK	0	60.6683	-inf	down	0.0224927	yes
TCONS_00014418	"u"	-	XLOC_010514	-	chr15:62712608-62712912	HSQ_FSB	LSQ_FSB	OK	0	24.9651	-inf	down	0.0224927	yes
TCONS_00014476	"u"	-	XLOC_010563	-	chr15:71294485-71294710	HSQ_FSB	LSQ_FSB	OK	0	62.7313	-inf	down	0.0224927	yes
TCONS_00014576	"u"	-	XLOC_010635	-	chr15:79367813-79368070	HSQ_FSB	LSQ_FSB	OK	0	39.7442	-inf	down	0.0224927	yes
TCONS_00014766	"u"	-	XLOC_010790	-	chr16:3387601-3387808	HSQ_FSB	LSQ_FSB	OK	0	88.0182	-inf	down	0.0224927	yes
TCONS_00014823	"u"	-	XLOC_010834	-	chr16:7717297-7717550	HSQ_FSB	LSQ_FSB	OK	0	41.743	-inf	down	0.0224927	yes
TCONS_00014864	"u"	-	XLOC_010871	-	chr16:13824320-13824644	HSQ_FSB	LSQ_FSB	OK	0	21.4796	-inf	down	0.0224927	yes
TCONS_00014953	"u"	-	XLOC_010945	-	chr16:28982608-28982934	HSQ_FSB	LSQ_FSB	OK	0	21.1826	-inf	down	0.0224927	yes
TCONS_00015120	"u"	-	XLOC_011071	-	chr16:43593908-43594258	HSQ_FSB	LSQ_FSB	OK	0	18.16	-inf	down	0.0224927	yes
TCONS_00015727	"u"	-	XLOC_011484	-	chr16:5148847-5149106	HSQ_FSB	LSQ_FSB	OK	0	38.8061	-inf	down	0.0224927	yes
TCONS_00015749	"u"	-	XLOC_011506	-	chr16:8880477-8880728	HSQ_FSB	LSQ_FSB	OK	0	42.8102	-inf	down	0.0224927	yes
TCONS_00015838	"u"	-	XLOC_011591	-	chr16:27632453-27632744	HSQ_FSB	LSQ_FSB	OK	0	27.8817	-inf	down	0.0224927	yes
TCONS_00015861	"u"	-	XLOC_011603	-	chr16:29657186-29657525	HSQ_FSB	LSQ_FSB	OK	0	19.4328	-inf	down	0.0224927	yes
TCONS_00015868	"u"	-	XLOC_011610	-	chr16:29873858-29874083	HSQ_FSB	LSQ_FSB	OK	0	62.7313	-inf	down	0.0224927	yes
TCONS_00015944	"u"	-	XLOC_011667	-	chr16:37231561-37231792	HSQ_FSB	LSQ_FSB	OK	0	56.8646	-inf	down	0.0224927	yes
TCONS_00016063	"u"	-	XLOC_011742	-	chr16:44836010-44836283	HSQ_FSB	LSQ_FSB	OK	0	33.1872	-inf	down	0.0224927	yes
TCONS_00016322	"u"	-	XLOC_011916	-	chr16:60550462-60550678	HSQ_FSB	LSQ_FSB	OK	0	73.6565	-inf	down	0.0224927	yes
TCONS_00016365	"u"	-	XLOC_011952	-	chr16:65173535-65173789	HSQ_FSB	LSQ_FSB	OK	0	41.227	-inf	down	0.0224927	yes
TCONS_00016417	"u"	-	XLOC_011987	-	chr16:70852836-70853039	HSQ_FSB	LSQ_FSB	OK	0	95.8375	-inf	down	0.0224927	yes
TCONS_00016483	"u"	-	XLOC_012035	-	chr16:76838429-76838765	HSQ_FSB	LSQ_FSB	OK	0	19.8109	-inf	down	0.0224927	yes
TCONS_00016592	"u"	-	XLOC_012115	-	chr17:5419864-5420071	HSQ_FSB	LSQ_FSB	OK	0	88.0182	-inf	down	0.0224927	yes
TCONS_00016595	"u"	-	XLOC_012118	-	chr17:5811514-5811787	HSQ_FSB	LSQ_FSB	OK	0	33.1872	-inf	down	0.0224927	yes
TCONS_00016623	"u"	-	XLOC_012139	-	chr17:12134309-12134566	HSQ_FSB	LSQ_FSB	OK	0	39.7442	-inf	down	0.0224927	yes
TCONS_00016751	"u"	-	XLOC_012245	-	chr17:31148747-31148974	HSQ_FSB	LSQ_FSB	OK	0	60.6683	-inf	down	0.0224927	yes
TCONS_00016807	"u"	-	XLOC_012291	-	chr17:43590728-43591077	HSQ_FSB	LSQ_FSB	OK	0	18.2688	-inf	down	0.0224927	yes
TCONS_00017133	"u"	-	XLOC_012542	-	chr17:62090733-62090956	HSQ_FSB	LSQ_FSB	OK	0	64.9174	-inf	down	0.0224927	yes
TCONS_00017141	"u"	-	XLOC_012549	-	chr17:62709978-62710283	HSQ_FSB	LSQ_FSB	OK	0	24.765	-inf	down	0.0224927	yes
TCONS_00017241	"u"	-	XLOC_012616	-	chr17:67094963-67095241	HSQ_FSB	LSQ_FSB	OK	0	31.5313	-inf	down	0.0224927	yes
TCONS_00017279	"u"	-	XLOC_012641	-	chr17:69162082-69162300	HSQ_FSB	LSQ_FSB	OK	0	70.9689	-inf	down	0.0224927	yes
TCONS_00017621	"u"	-	XLOC_012873	-	chr17:18531530-18531787	HSQ_FSB	LSQ_FSB	OK	0	39.7442	-inf	down	0.0224927	yes
TCONS_00017637	"u"	-	XLOC_012886	-	chr17:21797498-21797765	HSQ_FSB	LSQ_FSB	OK	0	35.4026	-inf	down	0.0224927	yes
TCONS_00017674	"u"	-	XLOC_012922	-	chr17:27122533-27122857	HSQ_FSB	LSQ_FSB	OK	0	21.4796	-inf	down	0.0224927	yes
TCONS_00017789	"u"	-	XLOC_013009	-	chr17:44721166-44721433	HSQ_FSB	LSQ_FSB	OK	0	35.4026	-inf	down	0.0224927	yes
TCONS_00017851	"u"	-	XLOC_013047	-	chr17:48597729-48598026	HSQ_FSB	LSQ_FSB	OK	0	26.4581	-inf	down	0.0224927	yes
TCONS_00018474	"u"	-	XLOC_013470	-	chr17:63603827-63604088	HSQ_FSB	LSQ_FSB	OK	0	37.9039	-inf	down	0.0224927	yes
TCONS_00018510	"u"	-	XLOC_013497	-	chr18:2880708-2880981	HSQ_FSB	LSQ_FSB	OK	0	33.1872	-inf	down	0.0224927	yes
TCONS_00018850	"u"	-	XLOC_013728	-	chr18:27533847-27534203	HSQ_FSB	LSQ_FSB	OK	0	17.5325	-inf	down	0.0224927	yes
TCONS_00018860	"u"	-	XLOC_013738	-	chr18:30181830-30182034	HSQ_FSB	LSQ_FSB	OK	0	93.782	-inf	down	0.0224927	yes
TCONS_00018862	"u"	-	XLOC_013740	-	chr18:30478588-30478793	HSQ_FSB	LSQ_FSB	OK	0	91.7974	-inf	down	0.0224927	yes
TCONS_00018866	"u"	-	XLOC_013744	-	chr18:33398503-33398746	HSQ_FSB	LSQ_FSB	OK	0	47.6092	-inf	down	0.0224927	yes
TCONS_00018873	"u"	-	XLOC_013751	-	chr18:33993226-33993505	HSQ_FSB	LSQ_FSB	OK	0	31.2187	-inf	down	0.0224927	yes
TCONS_00018985	"u"	-	XLOC_013823	-	chr18:37553614-37553974	HSQ_FSB	LSQ_FSB	OK	0	17.1375	-inf	down	0.0224927	yes
TCONS_00019052	"u"	-	XLOC_013869	-	chr18:41743043-41743318	HSQ_FSB	LSQ_FSB	OK	0	32.5056	-inf	down	0.0224927	yes
TCONS_00019328	"u"	-	XLOC_014039	-	chr18:50802661-50803028	HSQ_FSB	LSQ_FSB	OK	0	16.4869	-inf	down	0.0224927	yes
TCONS_00019661	"u"	-	XLOC_014239	-	chr18:58404701-58405036	HSQ_FSB	LSQ_FSB	OK	0	19.9401	-inf	down	0.0224927	yes
TCONS_00019992	"u"	-	XLOC_014471	-	chr18:4942831-4943206	HSQ_FSB	LSQ_FSB	OK	0	15.8006	-inf	down	0.0224927	yes
TCONS_00021119	"u"	-	XLOC_015296	-	chr19:5089740-5089998	HSQ_FSB	LSQ_FSB	OK	0	39.2705	-inf	down	0.0224927	yes
TCONS_00021943	"u"	-	XLOC_015829	-	chr19:42637986-42638298	HSQ_FSB	LSQ_FSB	OK	0	23.4472	-inf	down	0.0224927	yes
TCONS_00022242	"u"	-	XLOC_016008	-	chr19:51965717-51965957	HSQ_FSB	LSQ_FSB	OK	0	49.6598	-inf	down	0.0224927	yes
TCONS_00022430	"u"	-	XLOC_016117	-	chr19:59633094-59633395	HSQ_FSB	LSQ_FSB	OK	0	25.5845	-inf	down	0.0224927	yes
TCONS_00022464	"u"	-	XLOC_016144	-	chr19:63347671-63347893	HSQ_FSB	LSQ_FSB	OK	0	66.0585	-inf	down	0.0224927	yes
TCONS_00022614	"u"	-	XLOC_016269	-	chr19:11927307-11927648	HSQ_FSB	LSQ_FSB	OK	0	19.1885	-inf	down	0.0224927	yes
TCONS_00022812	"u"	-	XLOC_016401	-	chr19:22241854-22242127	HSQ_FSB	LSQ_FSB	OK	0	33.1872	-inf	down	0.0224927	yes
TCONS_00022957	"u"	-	XLOC_016497	-	chr19:26940872-26941156	HSQ_FSB	LSQ_FSB	OK	0	29.7398	-inf	down	0.0224927	yes
TCONS_00023260	"u"	-	XLOC_016685	-	chr19:38488362-38488623	HSQ_FSB	LSQ_FSB	OK	0	37.9039	-inf	down	0.0224927	yes
TCONS_00024034	"u"	-	XLOC_017157	-	chr2:8861601-8861914	HSQ_FSB	LSQ_FSB	OK	0	23.27	-inf	down	0.0224927	yes
TCONS_00024080	"u"	-	XLOC_017195	-	chr2:16564175-16564534	HSQ_FSB	LSQ_FSB	OK	0	17.2346	-inf	down	0.0224927	yes
TCONS_00024114	"u"	-	XLOC_017225	-	chr2:21059418-21059666	HSQ_FSB	LSQ_FSB	OK	0	44.5059	-inf	down	0.0224927	yes
TCONS_00024163	"u"	-	XLOC_017263	-	chr2:29501586-29501957	HSQ_FSB	LSQ_FSB	OK	0	16.1365	-inf	down	0.0224927	yes
TCONS_00024186	"u"	-	XLOC_017278	-	chr2:31545419-31545645	HSQ_FSB	LSQ_FSB	OK	0	61.6853	-inf	down	0.0224927	yes
TCONS_00024196	"u"	-	XLOC_017281	-	chr2:32163521-32163828	HSQ_FSB	LSQ_FSB	OK	0	24.3741	-inf	down	0.0224927	yes
TCONS_00024201	"u"	-	XLOC_017286	-	chr2:32754060-32754301	HSQ_FSB	LSQ_FSB	OK	0	48.959	-inf	down	0.0224927	yes
TCONS_00024455	"u"	-	XLOC_017486	-	chr2:75413851-75414194	HSQ_FSB	LSQ_FSB	OK	0	18.9502	-inf	down	0.0224927	yes
TCONS_00024492	"u"	-	XLOC_017516	-	chr2:81875022-81875244	HSQ_FSB	LSQ_FSB	OK	0	66.0585	-inf	down	0.0224927	yes
TCONS_00024525	"u"	-	XLOC_017538	-	chr2:87199207-87199453	HSQ_FSB	LSQ_FSB	OK	0	45.7038	-inf	down	0.0224927	yes
TCONS_00024857	"u"	-	XLOC_017783	-	chr2:117745504-117745762	HSQ_FSB	LSQ_FSB	OK	0	39.2705	-inf	down	0.0224927	yes
TCONS_00025232	"u"	-	XLOC_018010	-	chr2:133336397-133336685	HSQ_FSB	LSQ_FSB	OK	0	28.65	-inf	down	0.0224927	yes
TCONS_00025409	"u"	-	XLOC_018134	-	chr2:14948644-14948930	HSQ_FSB	LSQ_FSB	OK	0	29.1851	-inf	down	0.0224927	yes
TCONS_00025515	"u"	-	XLOC_018215	-	chr2:25003208-25003474	HSQ_FSB	LSQ_FSB	OK	0	35.7989	-inf	down	0.0224927	yes
TCONS_00025693	"u"	-	XLOC_018366	-	chr2:56666544-56666791	HSQ_FSB	LSQ_FSB	OK	0	45.0978	-inf	down	0.0224927	yes
TCONS_00025757	"u"	-	XLOC_018415	-	chr2:69600564-69600925	HSQ_FSB	LSQ_FSB	OK	0	17.0414	-inf	down	0.0224927	yes
TCONS_00025806	"u"	-	XLOC_018453	-	chr2:74396158-74396392	HSQ_FSB	LSQ_FSB	OK	0	54.271	-inf	down	0.0224927	yes
TCONS_00025811	"u"	-	XLOC_018458	-	chr2:75443342-75443686	HSQ_FSB	LSQ_FSB	OK	0	18.8332	-inf	down	0.0224927	yes
TCONS_00025816	"u"	-	XLOC_018463	-	chr2:77434311-77434567	HSQ_FSB	LSQ_FSB	OK	0	40.2279	-inf	down	0.0224927	yes
TCONS_00025844	"u"	-	XLOC_018483	-	chr2:82703605-82703893	HSQ_FSB	LSQ_FSB	OK	0	28.65	-inf	down	0.0224927	yes
TCONS_00026109	"u"	-	XLOC_018677	-	chr2:110942465-110942718	HSQ_FSB	LSQ_FSB	OK	0	41.743	-inf	down	0.0224927	yes
TCONS_00026365	"u"	-	XLOC_018862	-	chr2:127682193-127682397	HSQ_FSB	LSQ_FSB	OK	0	93.782	-inf	down	0.0224927	yes
TCONS_00026415	"u"	-	XLOC_018892	-	chr2:130612466-130612759	HSQ_FSB	LSQ_FSB	OK	0	27.3912	-inf	down	0.0224927	yes
TCONS_00026448	"u"	-	XLOC_018916	-	chr2:132821575-132821843	HSQ_FSB	LSQ_FSB	OK	0	35.0143	-inf	down	0.0224927	yes
TCONS_00026683	"u"	-	XLOC_019086	-	chr20:15573383-15573646	HSQ_FSB	LSQ_FSB	OK	0	37.037	-inf	down	0.0224927	yes
TCONS_00026684	"u"	-	XLOC_019087	-	chr20:15734511-15734858	HSQ_FSB	LSQ_FSB	OK	0	18.4905	-inf	down	0.0224927	yes
TCONS_00026829	"u"	-	XLOC_019212	-	chr20:36535409-36535762	HSQ_FSB	LSQ_FSB	OK	0	17.8408	-inf	down	0.0224927	yes
TCONS_00026876	"u"	-	XLOC_019244	-	chr20:42607349-42607602	HSQ_FSB	LSQ_FSB	OK	0	41.743	-inf	down	0.0224927	yes
TCONS_00026894	"u"	-	XLOC_019262	-	chr20:49089950-49090162	HSQ_FSB	LSQ_FSB	OK	0	79.556	-inf	down	0.0224927	yes
TCONS_00026979	"u"	-	XLOC_019333	-	chr20:66378707-66378986	HSQ_FSB	LSQ_FSB	OK	0	31.2187	-inf	down	0.0224927	yes
TCONS_00026987	"u"	-	XLOC_019339	-	chr20:67333044-67333340	HSQ_FSB	LSQ_FSB	OK	0	26.6856	-inf	down	0.0224927	yes
TCONS_00027202	"u"	-	XLOC_019498	-	chr20:16425547-16425808	HSQ_FSB	LSQ_FSB	OK	0	37.9039	-inf	down	0.0224927	yes
TCONS_00027240	"u"	-	XLOC_019527	-	chr20:21818821-21819152	HSQ_FSB	LSQ_FSB	OK	0	20.4742	-inf	down	0.0224927	yes
TCONS_00027307	"u"	-	XLOC_019580	-	chr20:30630739-30631072	HSQ_FSB	LSQ_FSB	OK	0	20.2037	-inf	down	0.0224927	yes
TCONS_00027395	"u"	-	XLOC_019647	-	chr20:44712419-44712794	HSQ_FSB	LSQ_FSB	OK	0	15.8006	-inf	down	0.0224927	yes
TCONS_00027396	"u"	-	XLOC_019648	-	chr20:44872736-44873071	HSQ_FSB	LSQ_FSB	OK	0	19.9401	-inf	down	0.0224927	yes
TCONS_00027400	"u"	-	XLOC_019652	-	chr20:46801800-46802127	HSQ_FSB	LSQ_FSB	OK	0	21.0371	-inf	down	0.0224927	yes
TCONS_00027414	"u"	-	XLOC_019666	-	chr20:50384106-50384440	HSQ_FSB	LSQ_FSB	OK	0	20.0711	-inf	down	0.0224927	yes
TCONS_00027453	"u"	-	XLOC_019702	-	chr20:60295973-60296282	HSQ_FSB	LSQ_FSB	OK	0	23.995	-inf	down	0.0224927	yes
TCONS_00027497	"u"	-	XLOC_019739	-	chr20:69860076-69860330	HSQ_FSB	LSQ_FSB	OK	0	41.227	-inf	down	0.0224927	yes
TCONS_00027923	"u"	-	XLOC_020088	-	chr21:32941552-32941804	HSQ_FSB	LSQ_FSB	OK	0	42.2705	-inf	down	0.0224927	yes
TCONS_00027978	"u"	-	XLOC_020126	-	chr21:35116619-35116923	HSQ_FSB	LSQ_FSB	OK	0	24.9651	-inf	down	0.0224927	yes
TCONS_00027989	"u"	-	XLOC_020136	-	chr21:36307089-36307344	HSQ_FSB	LSQ_FSB	OK	0	40.7221	-inf	down	0.0224927	yes
TCONS_00028036	"u"	-	XLOC_020177	-	chr21:45119388-45119687	HSQ_FSB	LSQ_FSB	OK	0	26.0142	-inf	down	0.0224927	yes
TCONS_00028060	"u"	-	XLOC_020193	-	chr21:46630444-46630713	HSQ_FSB	LSQ_FSB	OK	0	34.6339	-inf	down	0.0224927	yes
TCONS_00028093	"u"	-	XLOC_020222	-	chr21:51572856-51573218	HSQ_FSB	LSQ_FSB	OK	0	16.9465	-inf	down	0.0224927	yes
TCONS_00028099	"u"	-	XLOC_020228	-	chr21:53112858-53113094	HSQ_FSB	LSQ_FSB	OK	0	52.6532	-inf	down	0.0224927	yes
TCONS_00028100	"u"	-	XLOC_020229	-	chr21:53311903-53312124	HSQ_FSB	LSQ_FSB	OK	0	67.2324	-inf	down	0.0224927	yes
TCONS_00028405	"u"	-	XLOC_020473	-	chr21:68138257-68138491	HSQ_FSB	LSQ_FSB	OK	0	54.271	-inf	down	0.0224927	yes
TCONS_00028447	"u"	-	XLOC_020498	-	chr21:69590935-69591150	HSQ_FSB	LSQ_FSB	OK	0	75.0633	-inf	down	0.0224927	yes
TCONS_00028631	"u"	-	XLOC_020621	-	chr21:11190813-11191106	HSQ_FSB	LSQ_FSB	OK	0	27.3912	-inf	down	0.0224927	yes
TCONS_00028958	"u"	-	XLOC_020839	-	chr21:38281860-38282182	HSQ_FSB	LSQ_FSB	OK	0	21.7848	-inf	down	0.0224927	yes
TCONS_00029038	"u"	-	XLOC_020897	-	chr21:46785133-46785415	HSQ_FSB	LSQ_FSB	OK	0	30.315	-inf	down	0.0224927	yes
TCONS_00029196	"u"	-	XLOC_021018	-	chr21:62512412-62512743	HSQ_FSB	LSQ_FSB	OK	0	20.4742	-inf	down	0.0224927	yes
TCONS_00029359	"u"	-	XLOC_021131	-	chr22:6048193-6048478	HSQ_FSB	LSQ_FSB	OK	0	29.4599	-inf	down	0.0224927	yes
TCONS_00029365	"u"	-	XLOC_021135	-	chr22:6770265-6770590	HSQ_FSB	LSQ_FSB	OK	0	21.3301	-inf	down	0.0224927	yes
TCONS_00029589	"u"	-	XLOC_021289	-	chr22:25557560-25557913	HSQ_FSB	LSQ_FSB	OK	0	17.8408	-inf	down	0.0224927	yes
TCONS_00029592	"u"	-	XLOC_021292	-	chr22:25908563-25908899	HSQ_FSB	LSQ_FSB	OK	0	19.8109	-inf	down	0.0224927	yes
TCONS_00030374	"u"	-	XLOC_021789	-	chr22:21581232-21581457	HSQ_FSB	LSQ_FSB	OK	0	62.7313	-inf	down	0.0224927	yes
TCONS_00030402	"u"	-	XLOC_021813	-	chr22:26902795-26903073	HSQ_FSB	LSQ_FSB	OK	0	31.5313	-inf	down	0.0224927	yes
TCONS_00030436	"u"	-	XLOC_021844	-	chr22:36682215-36682559	HSQ_FSB	LSQ_FSB	OK	0	18.8332	-inf	down	0.0224927	yes
TCONS_00030505	"u"	-	XLOC_021897	-	chr22:46052887-46053194	HSQ_FSB	LSQ_FSB	OK	0	24.3741	-inf	down	0.0224927	yes
TCONS_00030588	"u"	-	XLOC_021949	-	chr22:50476952-50477175	HSQ_FSB	LSQ_FSB	OK	0	64.9174	-inf	down	0.0224927	yes
TCONS_00031167	"u"	-	XLOC_022333	-	chr23:20530456-20530657	HSQ_FSB	LSQ_FSB	OK	0	100.187	-inf	down	0.0224927	yes
TCONS_00031193	"u"	-	XLOC_022353	-	chr23:23727699-23727910	HSQ_FSB	LSQ_FSB	OK	0	81.1484	-inf	down	0.0224927	yes
TCONS_00031432	"u"	-	XLOC_022527	-	chr23:31241268-31241539	HSQ_FSB	LSQ_FSB	OK	0	33.8961	-inf	down	0.0224927	yes
TCONS_00031544	"u"	-	XLOC_022617	-	chr23:39610157-39610361	HSQ_FSB	LSQ_FSB	OK	0	93.782	-inf	down	0.0224927	yes
TCONS_00031649	"u"	-	XLOC_022688	-	chr23:49838958-49839315	HSQ_FSB	LSQ_FSB	OK	0	17.4321	-inf	down	0.0224927	yes
TCONS_00031732	"u"	-	XLOC_022745	-	chr23:3262895-3263141	HSQ_FSB	LSQ_FSB	OK	0	45.7038	-inf	down	0.0224927	yes
TCONS_00031810	"u"	-	XLOC_022796	-	chr23:8205347-8205594	HSQ_FSB	LSQ_FSB	OK	0	45.0978	-inf	down	0.0224927	yes
TCONS_00031842	"u"	-	XLOC_022816	-	chr23:9500334-9500700	HSQ_FSB	LSQ_FSB	OK	0	16.5768	-inf	down	0.0224927	yes
TCONS_00032048	"u"	-	XLOC_022961	-	chr23:22929964-22930267	HSQ_FSB	LSQ_FSB	OK	0	25.1683	-inf	down	0.0224927	yes
TCONS_00032088	"u"	-	XLOC_022992	-	chr23:26660767-26661122	HSQ_FSB	LSQ_FSB	OK	0	17.6341	-inf	down	0.0224927	yes
TCONS_00032224	"u"	-	XLOC_023093	-	chr23:29806589-29806858	HSQ_FSB	LSQ_FSB	OK	0	34.6339	-inf	down	0.0224927	yes
TCONS_00032394	"u"	-	XLOC_023227	-	chr23:41666082-41666350	HSQ_FSB	LSQ_FSB	OK	0	35.0143	-inf	down	0.0224927	yes
TCONS_00032428	"u"	-	XLOC_023249	-	chr23:44836757-44837028	HSQ_FSB	LSQ_FSB	OK	0	33.8961	-inf	down	0.0224927	yes
TCONS_00032585	"u"	-	XLOC_023375	-	chr24:5760672-5761027	HSQ_FSB	LSQ_FSB	OK	0	17.6341	-inf	down	0.0224927	yes
TCONS_00032587	"u"	-	XLOC_023377	-	chr24:6878449-6878657	HSQ_FSB	LSQ_FSB	OK	0	86.2186	-inf	down	0.0224927	yes
TCONS_00032610	"u"	-	XLOC_023398	-	chr24:11632085-11632449	HSQ_FSB	LSQ_FSB	OK	0	16.7596	-inf	down	0.0224927	yes
TCONS_00032628	"u"	-	XLOC_023416	-	chr24:18805228-18805588	HSQ_FSB	LSQ_FSB	OK	0	17.1375	-inf	down	0.0224927	yes
TCONS_00032698	"u"	-	XLOC_023465	-	chr24:26236527-26236798	HSQ_FSB	LSQ_FSB	OK	0	33.8961	-inf	down	0.0224927	yes
TCONS_00032713	"u"	-	XLOC_023476	-	chr24:29467550-29467915	HSQ_FSB	LSQ_FSB	OK	0	16.6677	-inf	down	0.0224927	yes
TCONS_00032730	"u"	-	XLOC_023492	-	chr24:32069951-32070217	HSQ_FSB	LSQ_FSB	OK	0	35.7989	-inf	down	0.0224927	yes
TCONS_00032933	"u"	-	XLOC_023647	-	chr24:52205165-52205428	HSQ_FSB	LSQ_FSB	OK	0	37.037	-inf	down	0.0224927	yes
TCONS_00032974	"u"	-	XLOC_023677	-	chr24:57071620-57071990	HSQ_FSB	LSQ_FSB	OK	0	16.2227	-inf	down	0.0224927	yes
TCONS_00033041	"u"	-	XLOC_023733	-	chr24:10852-11111	HSQ_FSB	LSQ_FSB	OK	0	38.8061	-inf	down	0.0224927	yes
TCONS_00033114	"u"	-	XLOC_023789	-	chr24:5659336-5659571	HSQ_FSB	LSQ_FSB	OK	0	53.4515	-inf	down	0.0224927	yes
TCONS_00033148	"u"	-	XLOC_023819	-	chr24:15640426-15640647	HSQ_FSB	LSQ_FSB	OK	0	67.2324	-inf	down	0.0224927	yes
TCONS_00033151	"u"	-	XLOC_023822	-	chr24:16863188-16863455	HSQ_FSB	LSQ_FSB	OK	0	35.4026	-inf	down	0.0224927	yes
TCONS_00033164	"u"	-	XLOC_023834	-	chr24:20463922-20464214	HSQ_FSB	LSQ_FSB	OK	0	27.6343	-inf	down	0.0224927	yes
TCONS_00033229	"u"	-	XLOC_023881	-	chr24:28581793-28582047	HSQ_FSB	LSQ_FSB	OK	0	41.227	-inf	down	0.0224927	yes
TCONS_00033471	"u"	-	XLOC_024046	-	chr24:51518894-51519130	HSQ_FSB	LSQ_FSB	OK	0	52.6532	-inf	down	0.0224927	yes
TCONS_00033527	"u"	-	XLOC_024097	-	chr24:60130101-60130474	HSQ_FSB	LSQ_FSB	OK	0	15.9668	-inf	down	0.0224927	yes
TCONS_00034274	"u"	-	XLOC_024575	-	chr25:36246221-36246532	HSQ_FSB	LSQ_FSB	OK	0	23.6271	-inf	down	0.0224927	yes
TCONS_00034663	"u"	-	XLOC_024803	-	chr25:3568650-3568900	HSQ_FSB	LSQ_FSB	OK	0	43.3624	-inf	down	0.0224927	yes
TCONS_00034698	"u"	-	XLOC_024826	-	chr25:7167532-7167774	HSQ_FSB	LSQ_FSB	OK	0	48.2757	-inf	down	0.0224927	yes
TCONS_00034718	"u"	-	XLOC_024842	-	chr25:8918766-8919103	HSQ_FSB	LSQ_FSB	OK	0	19.6833	-inf	down	0.0224927	yes
TCONS_00034719	"u"	-	XLOC_024843	-	chr25:8939743-8939997	HSQ_FSB	LSQ_FSB	OK	0	41.227	-inf	down	0.0224927	yes
TCONS_00035232	"u"	-	XLOC_025188	-	chr25:38761509-38761812	HSQ_FSB	LSQ_FSB	OK	0	25.1683	-inf	down	0.0224927	yes
TCONS_00035979	"u"	-	XLOC_025740	-	chr26:13006393-13006673	HSQ_FSB	LSQ_FSB	OK	0	30.9118	-inf	down	0.0224927	yes
TCONS_00036094	"u"	-	XLOC_025818	-	chr26:20866467-20866730	HSQ_FSB	LSQ_FSB	OK	0	37.037	-inf	down	0.0224927	yes
TCONS_00036384	"u"	-	XLOC_026015	-	chr26:46581255-46581521	HSQ_FSB	LSQ_FSB	OK	0	35.7989	-inf	down	0.0224927	yes
TCONS_00036545	"u"	-	XLOC_026155	-	chr27:11768301-11768526	HSQ_FSB	LSQ_FSB	OK	0	62.7313	-inf	down	0.0224927	yes
TCONS_00036586	"u"	-	XLOC_026183	-	chr27:16088943-16089247	HSQ_FSB	LSQ_FSB	OK	0	24.9651	-inf	down	0.0224927	yes
TCONS_00036590	"u"	-	XLOC_026187	-	chr27:16533180-16533460	HSQ_FSB	LSQ_FSB	OK	0	30.9118	-inf	down	0.0224927	yes
TCONS_00036643	"u"	-	XLOC_026228	-	chr27:23388587-23388858	HSQ_FSB	LSQ_FSB	OK	0	33.8961	-inf	down	0.0224927	yes
TCONS_00037021	"u"	-	XLOC_026526	-	chr27:10906569-10906864	HSQ_FSB	LSQ_FSB	OK	0	26.9169	-inf	down	0.0224927	yes
TCONS_00037022	"u"	-	XLOC_026527	-	chr27:11135729-11136001	HSQ_FSB	LSQ_FSB	OK	0	33.5382	-inf	down	0.0224927	yes
TCONS_00037151	"u"	-	XLOC_026619	-	chr27:24331885-24332203	HSQ_FSB	LSQ_FSB	OK	0	22.4214	-inf	down	0.0224927	yes
TCONS_00037483	"u"	-	XLOC_026905	-	chr28:13216120-13216345	HSQ_FSB	LSQ_FSB	OK	0	62.7313	-inf	down	0.0224927	yes
TCONS_00037658	"u"	-	XLOC_027023	-	chr28:31062680-31062925	HSQ_FSB	LSQ_FSB	OK	0	46.3241	-inf	down	0.0224927	yes
TCONS_00037683	"u"	-	XLOC_027042	-	chr28:33661187-33661455	HSQ_FSB	LSQ_FSB	OK	0	35.0143	-inf	down	0.0224927	yes
TCONS_00037691	"u"	-	XLOC_027049	-	chr28:34332319-34332556	HSQ_FSB	LSQ_FSB	OK	0	51.8755	-inf	down	0.0224927	yes
TCONS_00037833	"u"	-	XLOC_027153	-	chr28:45722020-45722241	HSQ_FSB	LSQ_FSB	OK	0	67.2324	-inf	down	0.0224927	yes
TCONS_00037890	"u"	-	XLOC_027194	-	chr28:4747406-4747734	HSQ_FSB	LSQ_FSB	OK	0	20.8935	-inf	down	0.0224927	yes
TCONS_00037895	"u"	-	XLOC_027197	-	chr28:5440567-5440778	HSQ_FSB	LSQ_FSB	OK	0	81.1484	-inf	down	0.0224927	yes
TCONS_00038007	"u"	-	XLOC_027277	-	chr28:18905714-18906024	HSQ_FSB	LSQ_FSB	OK	0	23.8097	-inf	down	0.0224927	yes
TCONS_00038421	"u"	-	XLOC_027594	-	chr29:11649534-11649836	HSQ_FSB	LSQ_FSB	OK	0	25.3747	-inf	down	0.0224927	yes
TCONS_00038427	"u"	-	XLOC_027598	-	chr29:12580669-12580870	HSQ_FSB	LSQ_FSB	OK	0	100.187	-inf	down	0.0224927	yes
TCONS_00038763	"u"	-	XLOC_027873	-	chr29:41281866-41282109	HSQ_FSB	LSQ_FSB	OK	0	47.6092	-inf	down	0.0224927	yes
TCONS_00039028	"u"	-	XLOC_028032	-	chr29:47720820-47721112	HSQ_FSB	LSQ_FSB	OK	0	27.6343	-inf	down	0.0224927	yes
TCONS_00039182	"u"	-	XLOC_028132	-	chr29:4815408-4815681	HSQ_FSB	LSQ_FSB	OK	0	33.1872	-inf	down	0.0224927	yes
TCONS_00039587	"u"	-	XLOC_028468	-	chr29:40809578-40809781	HSQ_FSB	LSQ_FSB	OK	0	95.8375	-inf	down	0.0224927	yes
TCONS_00039860	"u"	-	XLOC_028648	-	chr29:49404301-49404603	HSQ_FSB	LSQ_FSB	OK	0	25.3747	-inf	down	0.0224927	yes
TCONS_00040363	"u"	-	XLOC_028985	-	chr3:21903913-21904235	HSQ_FSB	LSQ_FSB	OK	0	21.7848	-inf	down	0.0224927	yes
TCONS_00040432	"u"	-	XLOC_029037	-	chr3:28115944-28116155	HSQ_FSB	LSQ_FSB	OK	0	81.1484	-inf	down	0.0224927	yes
TCONS_00040767	"u"	-	XLOC_029293	-	chr3:65586623-65586938	HSQ_FSB	LSQ_FSB	OK	0	22.9232	-inf	down	0.0224927	yes
TCONS_00040854	"u"	-	XLOC_029355	-	chr3:78379493-78379720	HSQ_FSB	LSQ_FSB	OK	0	60.6683	-inf	down	0.0224927	yes
TCONS_00040868	"u"	-	XLOC_029367	-	chr3:81831695-81832068	HSQ_FSB	LSQ_FSB	OK	0	15.9668	-inf	down	0.0224927	yes
TCONS_00040945	"u"	-	XLOC_029439	-	chr3:89873949-89874318	HSQ_FSB	LSQ_FSB	OK	0	16.3098	-inf	down	0.0224927	yes
TCONS_00040988	"u"	-	XLOC_029466	-	chr3:93341257-93341562	HSQ_FSB	LSQ_FSB	OK	0	24.765	-inf	down	0.0224927	yes
TCONS_00041041	"u"	-	XLOC_029495	-	chr3:96460472-96460769	HSQ_FSB	LSQ_FSB	OK	0	26.4581	-inf	down	0.0224927	yes
TCONS_00041119	"u"	-	XLOC_029549	-	chr3:101621427-101621663	HSQ_FSB	LSQ_FSB	OK	0	52.6532	-inf	down	0.0224927	yes
TCONS_00041365	"u"	-	XLOC_029715	-	chr3:115714780-115715053	HSQ_FSB	LSQ_FSB	OK	0	33.1872	-inf	down	0.0224927	yes
TCONS_00041369	"u"	-	XLOC_029718	-	chr3:116610020-116610342	HSQ_FSB	LSQ_FSB	OK	0	21.7848	-inf	down	0.0224927	yes
TCONS_00041428	"u"	-	XLOC_029759	-	chr3:119949103-119949450	HSQ_FSB	LSQ_FSB	OK	0	18.4905	-inf	down	0.0224927	yes
TCONS_00041531	"u"	-	XLOC_029837	-	chr3:4173009-4173254	HSQ_FSB	LSQ_FSB	OK	0	46.3241	-inf	down	0.0224927	yes
TCONS_00041733	"u"	-	XLOC_029986	-	chr3:15544152-15544497	HSQ_FSB	LSQ_FSB	OK	0	18.7176	-inf	down	0.0224927	yes
TCONS_00041936	"u"	-	XLOC_030120	-	chr3:22726374-22726654	HSQ_FSB	LSQ_FSB	OK	0	30.9118	-inf	down	0.0224927	yes
TCONS_00042028	"u"	-	XLOC_030184	-	chr3:32136888-32137141	HSQ_FSB	LSQ_FSB	OK	0	41.743	-inf	down	0.0224927	yes
TCONS_00042132	"u"	-	XLOC_030261	-	chr3:41887538-41887739	HSQ_FSB	LSQ_FSB	OK	0	100.187	-inf	down	0.0224927	yes
TCONS_00042369	"u"	-	XLOC_030430	-	chr3:72279717-72279970	HSQ_FSB	LSQ_FSB	OK	0	41.743	-inf	down	0.0224927	yes
TCONS_00042811	"u"	-	XLOC_030738	-	chr3:106936402-106936714	HSQ_FSB	LSQ_FSB	OK	0	23.4472	-inf	down	0.0224927	yes
TCONS_00042836	"u"	-	XLOC_030758	-	chr3:109439782-109440079	HSQ_FSB	LSQ_FSB	OK	0	26.4581	-inf	down	0.0224927	yes
TCONS_00043005	"u"	-	XLOC_030874	-	chr4:595850-596227	HSQ_FSB	LSQ_FSB	OK	0	15.6378	-inf	down	0.0224927	yes
TCONS_00043164	"u"	-	XLOC_030998	-	chr4:23264498-23264742	HSQ_FSB	LSQ_FSB	OK	0	46.959	-inf	down	0.0224927	yes
TCONS_00043184	"u"	-	XLOC_031012	-	chr4:27648578-27648846	HSQ_FSB	LSQ_FSB	OK	0	35.0143	-inf	down	0.0224927	yes
TCONS_00043283	"u"	-	XLOC_031098	-	chr4:39875931-39876187	HSQ_FSB	LSQ_FSB	OK	0	40.2279	-inf	down	0.0224927	yes
TCONS_00043317	"u"	-	XLOC_031132	-	chr4:44201951-44202226	HSQ_FSB	LSQ_FSB	OK	0	32.5056	-inf	down	0.0224927	yes
TCONS_00043378	"u"	-	XLOC_031179	-	chr4:53589916-53590286	HSQ_FSB	LSQ_FSB	OK	0	16.2227	-inf	down	0.0224927	yes
TCONS_00043404	"u"	-	XLOC_031203	-	chr4:59650632-59650991	HSQ_FSB	LSQ_FSB	OK	0	17.2346	-inf	down	0.0224927	yes
TCONS_00043645	"u"	-	XLOC_031400	-	chr4:91294130-91294335	HSQ_FSB	LSQ_FSB	OK	0	91.7974	-inf	down	0.0224927	yes
TCONS_00043646	"u"	-	XLOC_031401	-	chr4:91816623-91816887	HSQ_FSB	LSQ_FSB	OK	0	36.6162	-inf	down	0.0224927	yes
TCONS_00043647	"u"	-	XLOC_031402	-	chr4:91850162-91850499	HSQ_FSB	LSQ_FSB	OK	0	19.6833	-inf	down	0.0224927	yes
TCONS_00043648	"u"	-	XLOC_031403	-	chr4:92201403-92201642	HSQ_FSB	LSQ_FSB	OK	0	50.3791	-inf	down	0.0224927	yes
TCONS_00044153	"u"	-	XLOC_031766	-	chr4:11256789-11257006	HSQ_FSB	LSQ_FSB	OK	0	72.292	-inf	down	0.0224927	yes
TCONS_00044175	"u"	-	XLOC_031786	-	chr4:14255319-14255573	HSQ_FSB	LSQ_FSB	OK	0	41.227	-inf	down	0.0224927	yes
TCONS_00044214	"u"	-	XLOC_031814	-	chr4:23467952-23468257	HSQ_FSB	LSQ_FSB	OK	0	24.765	-inf	down	0.0224927	yes
TCONS_00044353	"u"	-	XLOC_031930	-	chr4:43658392-43658656	HSQ_FSB	LSQ_FSB	OK	0	36.6162	-inf	down	0.0224927	yes
TCONS_00044478	"u"	-	XLOC_032015	-	chr4:58765611-58765902	HSQ_FSB	LSQ_FSB	OK	0	27.8817	-inf	down	0.0224927	yes
TCONS_00044657	"u"	-	XLOC_032140	-	chr4:78058714-78059004	HSQ_FSB	LSQ_FSB	OK	0	28.1333	-inf	down	0.0224927	yes
TCONS_00044664	"u"	-	XLOC_032147	-	chr4:78682751-78682964	HSQ_FSB	LSQ_FSB	OK	0	78.0106	-inf	down	0.0224927	yes
TCONS_00044808	"u"	-	XLOC_032265	-	chr4:101654267-101654529	HSQ_FSB	LSQ_FSB	OK	0	37.4663	-inf	down	0.0224927	yes
TCONS_00044814	"u"	-	XLOC_032271	-	chr4:102671683-102671911	HSQ_FSB	LSQ_FSB	OK	0	59.6786	-inf	down	0.0224927	yes
TCONS_00045000	"u"	-	XLOC_032384	-	chr4:115042472-115042695	HSQ_FSB	LSQ_FSB	OK	0	64.9174	-inf	down	0.0224927	yes
TCONS_00045095	"u"	-	XLOC_032458	-	chr5:2757589-2757853	HSQ_FSB	LSQ_FSB	OK	0	36.6162	-inf	down	0.0224927	yes
TCONS_00045106	"u"	-	XLOC_032469	-	chr5:6344876-6345216	HSQ_FSB	LSQ_FSB	OK	0	19.3099	-inf	down	0.0224927	yes
TCONS_00045108	"u"	-	XLOC_032471	-	chr5:6507541-6507805	HSQ_FSB	LSQ_FSB	OK	0	36.6162	-inf	down	0.0224927	yes
TCONS_00045154	"u"	-	XLOC_032507	-	chr5:15270715-15271001	HSQ_FSB	LSQ_FSB	OK	0	29.1851	-inf	down	0.0224927	yes
TCONS_00045168	"u"	-	XLOC_032520	-	chr5:18574663-18574870	HSQ_FSB	LSQ_FSB	OK	0	88.0182	-inf	down	0.0224927	yes
TCONS_00045220	"u"	-	XLOC_032566	-	chr5:25894112-25894401	HSQ_FSB	LSQ_FSB	OK	0	28.3894	-inf	down	0.0224927	yes
TCONS_00045465	"u"	-	XLOC_032728	-	chr5:37393170-37393542	HSQ_FSB	LSQ_FSB	OK	0	16.0512	-inf	down	0.0224927	yes
TCONS_00045539	"u"	-	XLOC_032793	-	chr5:45958313-45958603	HSQ_FSB	LSQ_FSB	OK	0	28.1333	-inf	down	0.0224927	yes
TCONS_00045546	"u"	-	XLOC_032800	-	chr5:47079439-47079742	HSQ_FSB	LSQ_FSB	OK	0	25.1683	-inf	down	0.0224927	yes
TCONS_00045668	"u"	-	XLOC_032887	-	chr5:57364027-57364276	HSQ_FSB	LSQ_FSB	OK	0	43.9276	-inf	down	0.0224927	yes
TCONS_00045743	"u"	-	XLOC_032948	-	chr5:61917905-61918256	HSQ_FSB	LSQ_FSB	OK	0	18.0523	-inf	down	0.0224927	yes
TCONS_00046088	"u"	-	XLOC_033189	-	chr5:99911337-99911624	HSQ_FSB	LSQ_FSB	OK	0	28.9152	-inf	down	0.0224927	yes
TCONS_00046610	"u"	-	XLOC_033531	-	chr5:4385918-4386225	HSQ_FSB	LSQ_FSB	OK	0	24.3741	-inf	down	0.0224927	yes
TCONS_00046672	"u"	-	XLOC_033581	-	chr5:13604124-13604349	HSQ_FSB	LSQ_FSB	OK	0	62.7313	-inf	down	0.0224927	yes
TCONS_00046847	"u"	-	XLOC_033706	-	chr5:28335397-28335669	HSQ_FSB	LSQ_FSB	OK	0	33.5382	-inf	down	0.0224927	yes
TCONS_00047026	"u"	-	XLOC_033831	-	chr5:46231168-46231369	HSQ_FSB	LSQ_FSB	OK	0	100.187	-inf	down	0.0224927	yes
TCONS_00047070	"u"	-	XLOC_033861	-	chr5:50353490-50353731	HSQ_FSB	LSQ_FSB	OK	0	48.959	-inf	down	0.0224927	yes
TCONS_00047261	"u"	-	XLOC_034014	-	chr5:64287587-64287867	HSQ_FSB	LSQ_FSB	OK	0	30.9118	-inf	down	0.0224927	yes
TCONS_00047496	"u"	-	XLOC_034189	-	chr5:89428131-89428375	HSQ_FSB	LSQ_FSB	OK	0	46.959	-inf	down	0.0224927	yes
TCONS_00047977	"u"	-	XLOC_034516	-	chr5:117490513-117490728	HSQ_FSB	LSQ_FSB	OK	0	75.0633	-inf	down	0.0224927	yes
TCONS_00048200	"u"	-	XLOC_034684	-	chr6:14710961-14711183	HSQ_FSB	LSQ_FSB	OK	0	66.0585	-inf	down	0.0224927	yes
TCONS_00048339	"u"	-	XLOC_034802	-	chr6:29787115-29787337	HSQ_FSB	LSQ_FSB	OK	0	66.0585	-inf	down	0.0224927	yes
TCONS_00048356	"u"	-	XLOC_034817	-	chr6:32158617-32158942	HSQ_FSB	LSQ_FSB	OK	0	21.3301	-inf	down	0.0224927	yes
TCONS_00048407	"u"	-	XLOC_034861	-	chr6:45496874-45497178	HSQ_FSB	LSQ_FSB	OK	0	24.9651	-inf	down	0.0224927	yes
TCONS_00048433	"u"	-	XLOC_034884	-	chr6:47159479-47159831	HSQ_FSB	LSQ_FSB	OK	0	17.946	-inf	down	0.0224927	yes
TCONS_00048471	"u"	-	XLOC_034917	-	chr6:56310112-56310313	HSQ_FSB	LSQ_FSB	OK	0	100.187	-inf	down	0.0224927	yes
TCONS_00048480	"u"	-	XLOC_034926	-	chr6:57843809-57844073	HSQ_FSB	LSQ_FSB	OK	0	36.6162	-inf	down	0.0224927	yes
TCONS_00048482	"u"	-	XLOC_034928	-	chr6:58162451-58162776	HSQ_FSB	LSQ_FSB	OK	0	21.3301	-inf	down	0.0224927	yes
TCONS_00048834	"u"	-	XLOC_035175	-	chr6:100584681-100585019	HSQ_FSB	LSQ_FSB	OK	0	19.5572	-inf	down	0.0224927	yes
TCONS_00049005	"u"	-	XLOC_035298	-	chr6:115461766-115462052	HSQ_FSB	LSQ_FSB	OK	0	29.1851	-inf	down	0.0224927	yes
TCONS_00049056	"u"	-	XLOC_035338	-	chr6:3511855-3512097	HSQ_FSB	LSQ_FSB	OK	0	48.2757	-inf	down	0.0224927	yes
TCONS_00049138	"u"	-	XLOC_035417	-	chr6:9472006-9472308	HSQ_FSB	LSQ_FSB	OK	0	25.3747	-inf	down	0.0224927	yes
TCONS_00049215	"u"	-	XLOC_035476	-	chr6:20350754-20350965	HSQ_FSB	LSQ_FSB	OK	0	81.1484	-inf	down	0.0224927	yes
TCONS_00049234	"u"	-	XLOC_035490	-	chr6:22248330-22248667	HSQ_FSB	LSQ_FSB	OK	0	19.6833	-inf	down	0.0224927	yes
TCONS_00049237	"u"	-	XLOC_035493	-	chr6:22374191-22374433	HSQ_FSB	LSQ_FSB	OK	0	48.2757	-inf	down	0.0224927	yes
TCONS_00049278	"u"	-	XLOC_035530	-	chr6:28592705-28593020	HSQ_FSB	LSQ_FSB	OK	0	22.9232	-inf	down	0.0224927	yes
TCONS_00049312	"u"	-	XLOC_035550	-	chr6:33178448-33178713	HSQ_FSB	LSQ_FSB	OK	0	36.2034	-inf	down	0.0224927	yes
TCONS_00049318	"u"	-	XLOC_035556	-	chr6:34453742-34454001	HSQ_FSB	LSQ_FSB	OK	0	38.8061	-inf	down	0.0224927	yes
TCONS_00049375	"u"	-	XLOC_035602	-	chr6:44707027-44707263	HSQ_FSB	LSQ_FSB	OK	0	52.6532	-inf	down	0.0224927	yes
TCONS_00049400	"u"	-	XLOC_035622	-	chr6:46776092-46776381	HSQ_FSB	LSQ_FSB	OK	0	28.3894	-inf	down	0.0224927	yes
TCONS_00049417	"u"	-	XLOC_035639	-	chr6:52787678-52787932	HSQ_FSB	LSQ_FSB	OK	0	41.227	-inf	down	0.0224927	yes
TCONS_00049483	"u"	-	XLOC_035685	-	chr6:63994538-63994901	HSQ_FSB	LSQ_FSB	OK	0	16.8525	-inf	down	0.0224927	yes
TCONS_00049583	"u"	-	XLOC_035765	-	chr6:79984240-79984469	HSQ_FSB	LSQ_FSB	OK	0	58.7153	-inf	down	0.0224927	yes
TCONS_00049899	"u"	-	XLOC_035989	-	chr6:110283268-110283575	HSQ_FSB	LSQ_FSB	OK	0	24.3741	-inf	down	0.0224927	yes
TCONS_00049955	"u"	-	XLOC_036035	-	chr6:118518296-118518635	HSQ_FSB	LSQ_FSB	OK	0	19.4328	-inf	down	0.0224927	yes
TCONS_00050211	"u"	-	XLOC_036196	-	chr7:11556799-11557006	HSQ_FSB	LSQ_FSB	OK	0	88.0182	-inf	down	0.0224927	yes
TCONS_00050696	"u"	-	XLOC_036495	-	chr7:26582523-26582898	HSQ_FSB	LSQ_FSB	OK	0	15.8006	-inf	down	0.0224927	yes
TCONS_00050715	"u"	-	XLOC_036510	-	chr7:29323192-29323498	HSQ_FSB	LSQ_FSB	OK	0	24.5681	-inf	down	0.0224927	yes
TCONS_00050717	"u"	-	XLOC_036512	-	chr7:29887881-29888167	HSQ_FSB	LSQ_FSB	OK	0	29.1851	-inf	down	0.0224927	yes
TCONS_00050745	"u"	-	XLOC_036538	-	chr7:36360559-36360914	HSQ_FSB	LSQ_FSB	OK	0	17.6341	-inf	down	0.0224927	yes
TCONS_00050747	"u"	-	XLOC_036540	-	chr7:37067287-37067580	HSQ_FSB	LSQ_FSB	OK	0	27.3912	-inf	down	0.0224927	yes
TCONS_00050865	"u"	-	XLOC_036635	-	chr7:43022931-43023153	HSQ_FSB	LSQ_FSB	OK	0	66.0585	-inf	down	0.0224927	yes
TCONS_00051298	"u"	-	XLOC_036921	-	chr7:66522000-66522368	HSQ_FSB	LSQ_FSB	OK	0	16.3979	-inf	down	0.0224927	yes
TCONS_00051320	"u"	-	XLOC_036938	-	chr7:68259672-68259936	HSQ_FSB	LSQ_FSB	OK	0	36.6162	-inf	down	0.0224927	yes
TCONS_00051384	"u"	-	XLOC_036993	-	chr7:73409517-73409829	HSQ_FSB	LSQ_FSB	OK	0	23.4472	-inf	down	0.0224927	yes
TCONS_00051422	"u"	-	XLOC_037028	-	chr7:77227778-77228092	HSQ_FSB	LSQ_FSB	OK	0	23.0953	-inf	down	0.0224927	yes
TCONS_00051482	"u"	-	XLOC_037078	-	chr7:88323031-88323372	HSQ_FSB	LSQ_FSB	OK	0	19.1885	-inf	down	0.0224927	yes
TCONS_00051493	"u"	-	XLOC_037088	-	chr7:89766377-89766614	HSQ_FSB	LSQ_FSB	OK	0	51.8755	-inf	down	0.0224927	yes
TCONS_00051500	"u"	-	XLOC_037095	-	chr7:92851415-92851689	HSQ_FSB	LSQ_FSB	OK	0	32.8431	-inf	down	0.0224927	yes
TCONS_00051608	"u"	-	XLOC_037179	-	chr7:106294425-106294645	HSQ_FSB	LSQ_FSB	OK	0	68.4402	-inf	down	0.0224927	yes
TCONS_00051613	"u"	-	XLOC_037184	-	chr7:107262730-107263001	HSQ_FSB	LSQ_FSB	OK	0	33.8961	-inf	down	0.0224927	yes
TCONS_00051620	"u"	-	XLOC_037191	-	chr7:108981125-108981424	HSQ_FSB	LSQ_FSB	OK	0	26.0142	-inf	down	0.0224927	yes
TCONS_00051642	"u"	-	XLOC_037209	-	chr7:112151700-112151955	HSQ_FSB	LSQ_FSB	OK	0	40.7221	-inf	down	0.0224927	yes
TCONS_00051874	"u"	-	XLOC_037381	-	chr7:10590340-10590620	HSQ_FSB	LSQ_FSB	OK	0	30.9118	-inf	down	0.0224927	yes
TCONS_00052035	"u"	-	XLOC_037498	-	chr7:16460116-16460391	HSQ_FSB	LSQ_FSB	OK	0	32.5056	-inf	down	0.0224927	yes
TCONS_00052267	"u"	-	XLOC_037651	-	chr7:23688218-23688432	HSQ_FSB	LSQ_FSB	OK	0	76.5135	-inf	down	0.0224927	yes
TCONS_00052644	"u"	-	XLOC_037920	-	chr7:48697432-48697682	HSQ_FSB	LSQ_FSB	OK	0	43.3624	-inf	down	0.0224927	yes
TCONS_00052882	"u"	-	XLOC_038096	-	chr7:70260701-70261014	HSQ_FSB	LSQ_FSB	OK	0	23.27	-inf	down	0.0224927	yes
TCONS_00052957	"u"	-	XLOC_038155	-	chr7:79508433-79508774	HSQ_FSB	LSQ_FSB	OK	0	19.1885	-inf	down	0.0224927	yes
TCONS_00052962	"u"	-	XLOC_038160	-	chr7:81309890-81310107	HSQ_FSB	LSQ_FSB	OK	0	72.292	-inf	down	0.0224927	yes
TCONS_00052972	"u"	-	XLOC_038169	-	chr7:83665671-83665955	HSQ_FSB	LSQ_FSB	OK	0	29.7398	-inf	down	0.0224927	yes
TCONS_00052989	"u"	-	XLOC_038181	-	chr7:86916247-86916539	HSQ_FSB	LSQ_FSB	OK	0	27.6343	-inf	down	0.0224927	yes
TCONS_00053066	"u"	-	XLOC_038244	-	chr7:99903570-99903900	HSQ_FSB	LSQ_FSB	OK	0	20.6121	-inf	down	0.0224927	yes
TCONS_00053283	"u"	-	XLOC_038419	-	chr8:18866803-18867136	HSQ_FSB	LSQ_FSB	OK	0	20.2037	-inf	down	0.0224927	yes
TCONS_00053406	"u"	-	XLOC_038526	-	chr8:30207040-30207355	HSQ_FSB	LSQ_FSB	OK	0	22.9232	-inf	down	0.0224927	yes
TCONS_00053559	"u"	-	XLOC_038645	-	chr8:47840293-47840667	HSQ_FSB	LSQ_FSB	OK	0	15.8833	-inf	down	0.0224927	yes
TCONS_00053584	"u"	-	XLOC_038668	-	chr8:52163429-52163681	HSQ_FSB	LSQ_FSB	OK	0	42.2705	-inf	down	0.0224927	yes
TCONS_00053608	"u"	-	XLOC_038689	-	chr8:55171757-55172013	HSQ_FSB	LSQ_FSB	OK	0	40.2279	-inf	down	0.0224927	yes
TCONS_00053648	"u"	-	XLOC_038724	-	chr8:58557111-58557355	HSQ_FSB	LSQ_FSB	OK	0	46.959	-inf	down	0.0224927	yes
TCONS_00053986	"u"	-	XLOC_038952	-	chr8:79315692-79315922	HSQ_FSB	LSQ_FSB	OK	0	57.7772	-inf	down	0.0224927	yes
TCONS_00054120	"u"	-	XLOC_039042	-	chr8:92870999-92871281	HSQ_FSB	LSQ_FSB	OK	0	30.315	-inf	down	0.0224927	yes
TCONS_00054266	"u"	-	XLOC_039156	-	chr8:109073655-109073856	HSQ_FSB	LSQ_FSB	OK	0	100.187	-inf	down	0.0224927	yes
TCONS_00054373	"u"	-	XLOC_039241	-	chr8:8113625-8113995	HSQ_FSB	LSQ_FSB	OK	0	16.2227	-inf	down	0.0224927	yes
TCONS_00054375	"u"	-	XLOC_039243	-	chr8:8251653-8251932	HSQ_FSB	LSQ_FSB	OK	0	31.2187	-inf	down	0.0224927	yes
TCONS_00054444	"u"	-	XLOC_039302	-	chr8:19046145-19046508	HSQ_FSB	LSQ_FSB	OK	0	16.8525	-inf	down	0.0224927	yes
TCONS_00054450	"u"	-	XLOC_039308	-	chr8:19854152-19854510	HSQ_FSB	LSQ_FSB	OK	0	17.3328	-inf	down	0.0224927	yes
TCONS_00054455	"u"	-	XLOC_039313	-	chr8:21725422-21725695	HSQ_FSB	LSQ_FSB	OK	0	33.1872	-inf	down	0.0224927	yes
TCONS_00055230	"u"	-	XLOC_039902	-	chr8:94404469-94404785	HSQ_FSB	LSQ_FSB	OK	0	22.7535	-inf	down	0.0224927	yes
TCONS_00055245	"u"	-	XLOC_039917	-	chr8:96476530-96476766	HSQ_FSB	LSQ_FSB	OK	0	52.6532	-inf	down	0.0224927	yes
TCONS_00055490	"u"	-	XLOC_040099	-	chr9:7166095-7166307	HSQ_FSB	LSQ_FSB	OK	0	79.556	-inf	down	0.0224927	yes
TCONS_00055979	"u"	-	XLOC_040481	-	chr9:72077378-72077707	HSQ_FSB	LSQ_FSB	OK	0	20.7519	-inf	down	0.0224927	yes
TCONS_00055983	"u"	-	XLOC_040485	-	chr9:72583912-72584169	HSQ_FSB	LSQ_FSB	OK	0	39.7442	-inf	down	0.0224927	yes
TCONS_00056121	"u"	-	XLOC_040589	-	chr9:92370977-92371241	HSQ_FSB	LSQ_FSB	OK	0	36.6162	-inf	down	0.0224927	yes
TCONS_00056253	"u"	-	XLOC_040684	-	chr9:1995209-1995472	HSQ_FSB	LSQ_FSB	OK	0	37.037	-inf	down	0.0224927	yes
TCONS_00056255	"u"	-	XLOC_040686	-	chr9:2189614-2189947	HSQ_FSB	LSQ_FSB	OK	0	20.2037	-inf	down	0.0224927	yes
TCONS_00056323	"u"	-	XLOC_040746	-	chr9:18515483-18515855	HSQ_FSB	LSQ_FSB	OK	0	16.0512	-inf	down	0.0224927	yes
TCONS_00056388	"u"	-	XLOC_040793	-	chr9:26415934-26416156	HSQ_FSB	LSQ_FSB	OK	0	66.0585	-inf	down	0.0224927	yes
TCONS_00056395	"u"	-	XLOC_040800	-	chr9:27158371-27158606	HSQ_FSB	LSQ_FSB	OK	0	53.4515	-inf	down	0.0224927	yes
TCONS_00056698	"u"	-	XLOC_041063	-	chr9:66540973-66541316	HSQ_FSB	LSQ_FSB	OK	0	18.9502	-inf	down	0.0224927	yes
TCONS_00056753	"u"	-	XLOC_041106	-	chr9:73366496-73366759	HSQ_FSB	LSQ_FSB	OK	0	37.037	-inf	down	0.0224927	yes
TCONS_00056766	"u"	-	XLOC_041115	-	chr9:74604422-74604701	HSQ_FSB	LSQ_FSB	OK	0	31.2187	-inf	down	0.0224927	yes
TCONS_00057271	"u"	-	XLOC_041482	-	chrX:32976349-32976624	HSQ_FSB	LSQ_FSB	OK	0	32.5056	-inf	down	0.0224927	yes
TCONS_00057410	"u"	-	XLOC_041589	-	chrX:43897511-43897815	HSQ_FSB	LSQ_FSB	OK	0	24.9651	-inf	down	0.0224927	yes
TCONS_00057483	"u"	-	XLOC_041647	-	chrX:56590703-56591009	HSQ_FSB	LSQ_FSB	OK	0	24.5681	-inf	down	0.0224927	yes
TCONS_00057486	"u"	-	XLOC_041650	-	chrX:56921658-56921921	HSQ_FSB	LSQ_FSB	OK	0	37.037	-inf	down	0.0224927	yes
TCONS_00057487	"u"	-	XLOC_041651	-	chrX:57136922-57137209	HSQ_FSB	LSQ_FSB	OK	0	28.9152	-inf	down	0.0224927	yes
TCONS_00057585	"u"	-	XLOC_041725	-	chrX:74640721-74640937	HSQ_FSB	LSQ_FSB	OK	0	73.6565	-inf	down	0.0224927	yes
TCONS_00057588	"u"	-	XLOC_041728	-	chrX:77249879-77250153	HSQ_FSB	LSQ_FSB	OK	0	32.8431	-inf	down	0.0224927	yes
TCONS_00057907	"u"	-	XLOC_041961	-	chrX:128648933-128649177	HSQ_FSB	LSQ_FSB	OK	0	46.959	-inf	down	0.0224927	yes
TCONS_00058300	"u"	-	XLOC_042268	-	chrX:37000576-37000822	HSQ_FSB	LSQ_FSB	OK	0	45.7038	-inf	down	0.0224927	yes
TCONS_00058429	"u"	-	XLOC_042367	-	chrX:54519268-54519580	HSQ_FSB	LSQ_FSB	OK	0	23.4472	-inf	down	0.0224927	yes
TCONS_00058524	"u"	-	XLOC_042438	-	chrX:65738628-65738860	HSQ_FSB	LSQ_FSB	OK	0	55.9766	-inf	down	0.0224927	yes
TCONS_00058640	"u"	-	XLOC_042529	-	chrX:87182193-87182528	HSQ_FSB	LSQ_FSB	OK	0	19.9401	-inf	down	0.0224927	yes
TCONS_00058859	"u"	-	XLOC_042697	-	chrX:121756876-121757146	HSQ_FSB	LSQ_FSB	OK	0	34.2613	-inf	down	0.0224927	yes
TCONS_00045722	"u"	-	XLOC_032931	-	chr5:59904598-59904960	HSQ_FSB	LSQ_FSB	OK	18.6109	0	inf	up	0.0224927	yes
TCONS_00000097	"u"	-	XLOC_000071	-	chr1:7002860-7003179	HSQ_FSB	LSQ_FSB	OK	21.2671	0	inf	up	0.0224927	yes
TCONS_00000123	"u"	-	XLOC_000092	-	chr1:11653346-11653661	HSQ_FSB	LSQ_FSB	OK	0	21.4918	-inf	down	0.0224927	yes
TCONS_00000963	"u"	-	XLOC_000763	-	chr1:134664827-134665201	HSQ_FSB	LSQ_FSB	OK	0	15.1963	-inf	down	0.0224927	yes
TCONS_00001525	"u"	-	XLOC_001174	-	chr1:55977500-55977805	HSQ_FSB	LSQ_FSB	OK	0	23.1101	-inf	down	0.0224927	yes
TCONS_00001874	"u"	-	XLOC_001420	-	chr1:87651317-87651681	HSQ_FSB	LSQ_FSB	OK	0	15.9912	-inf	down	0.0224927	yes
TCONS_00002074	"u"	-	XLOC_001578	-	chr1:120214818-120215157	HSQ_FSB	LSQ_FSB	OK	0	18.395	-inf	down	0.0224927	yes
TCONS_00003195	"u"	-	XLOC_002384	-	chr10:60391634-60391954	HSQ_FSB	LSQ_FSB	OK	0	20.7642	-inf	down	0.0224927	yes
TCONS_00003602	"u"	-	XLOC_002644	-	chr10:94040567-94040832	HSQ_FSB	LSQ_FSB	OK	0	32.9921	-inf	down	0.0224927	yes
TCONS_00003710	"u"	-	XLOC_002729	-	chr10:5252315-5252550	HSQ_FSB	LSQ_FSB	OK	0	47.6387	-inf	down	0.0224927	yes
TCONS_00003831	"u"	-	XLOC_002814	-	chr10:13677066-13677428	HSQ_FSB	LSQ_FSB	OK	0	16.1602	-inf	down	0.0224927	yes
TCONS_00004440	"u"	-	XLOC_003238	-	chr10:54678432-54678714	HSQ_FSB	LSQ_FSB	OK	0	27.9359	-inf	down	0.0224927	yes
TCONS_00004682	"u"	-	XLOC_003430	-	chr10:78894182-78894544	HSQ_FSB	LSQ_FSB	OK	0	16.1602	-inf	down	0.0224927	yes
TCONS_00004881	"u"	-	XLOC_003569	-	chr10:95922717-95922988	HSQ_FSB	LSQ_FSB	OK	0	31.0172	-inf	down	0.0224927	yes
TCONS_00005149	"u"	-	XLOC_003772	-	chr11:13632454-13632738	HSQ_FSB	LSQ_FSB	OK	0	27.4387	-inf	down	0.0224927	yes
TCONS_00005340	"u"	-	XLOC_003925	-	chr11:42975360-42975648	HSQ_FSB	LSQ_FSB	OK	0	26.4949	-inf	down	0.0224927	yes
TCONS_00005819	"u"	-	XLOC_004271	-	chr11:90822357-90822728	HSQ_FSB	LSQ_FSB	OK	0	15.4264	-inf	down	0.0224927	yes
TCONS_00008065	"u"	-	XLOC_005789	-	chr12:77821142-77821520	HSQ_FSB	LSQ_FSB	OK	0	14.9	-inf	down	0.0224927	yes
TCONS_00009283	"u"	-	XLOC_006685	-	chr13:50835718-50836083	HSQ_FSB	LSQ_FSB	OK	0	15.908	-inf	down	0.0224927	yes
TCONS_00009348	"u"	-	XLOC_006724	-	chr13:53565939-53566255	HSQ_FSB	LSQ_FSB	OK	0	21.3422	-inf	down	0.0224927	yes
TCONS_00009452	"u"	-	XLOC_006795	-	chr13:57915312-57915676	HSQ_FSB	LSQ_FSB	OK	0	15.9912	-inf	down	0.0224927	yes
TCONS_00010056	"u"	-	XLOC_007217	-	chr13:25730134-25731515	HSQ_FSB	LSQ_FSB	OK	0	43.8361	-inf	down	0.0224927	yes
TCONS_00010545	"u"	-	XLOC_007549	-	chr13:59920943-59921211	HSQ_FSB	LSQ_FSB	OK	0	31.9752	-inf	down	0.0224927	yes
TCONS_00011273	"u"	-	XLOC_008068	-	chr14:13233520-13233771	HSQ_FSB	LSQ_FSB	OK	0	38.6186	-inf	down	0.0224927	yes
TCONS_00011522	"u"	-	XLOC_008272	-	chr14:50557146-50557522	HSQ_FSB	LSQ_FSB	OK	0	15.0467	-inf	down	0.0224927	yes
TCONS_00011711	"u"	-	XLOC_008420	-	chr14:81420140-81420408	HSQ_FSB	LSQ_FSB	OK	0	31.9752	-inf	down	0.0224927	yes
TCONS_00012664	"u"	-	XLOC_009170	-	chr15:120549-120906	HSQ_FSB	LSQ_FSB	OK	0	16.5988	-inf	down	0.0224927	yes
TCONS_00013031	"u"	-	XLOC_009457	-	chr15:39350950-39351255	HSQ_FSB	LSQ_FSB	OK	0	23.1101	-inf	down	0.0224927	yes
TCONS_00013274	"u"	-	XLOC_009656	-	chr15:52485969-52486183	HSQ_FSB	LSQ_FSB	OK	0	67.3515	-inf	down	0.0224927	yes
TCONS_00014403	"u"	-	XLOC_010502	-	chr15:59369774-59370084	HSQ_FSB	LSQ_FSB	OK	0	22.2718	-inf	down	0.0224927	yes
TCONS_00014832	"u"	-	XLOC_010843	-	chr16:8317986-8318274	HSQ_FSB	LSQ_FSB	OK	0	26.4949	-inf	down	0.0224927	yes
TCONS_00014833	"u"	-	XLOC_010844	-	chr16:8319783-8320075	HSQ_FSB	LSQ_FSB	OK	0	25.6132	-inf	down	0.0224927	yes
TCONS_00015319	"u"	-	XLOC_011196	-	chr16:53602320-53602562	HSQ_FSB	LSQ_FSB	OK	0	43.2569	-inf	down	0.0224927	yes
TCONS_00015781	"u"	-	XLOC_011537	-	chr16:15494396-15494689	HSQ_FSB	LSQ_FSB	OK	0	25.4017	-inf	down	0.0224927	yes
TCONS_00016701	"u"	-	XLOC_012201	-	chr17:22436804-22437091	HSQ_FSB	LSQ_FSB	OK	0	26.7248	-inf	down	0.0224927	yes
TCONS_00017988	"u"	-	XLOC_013176	-	chr17:53813108-53813403	HSQ_FSB	LSQ_FSB	OK	0	24.989	-inf	down	0.0224927	yes
TCONS_00018293	"u"	-	XLOC_013365	-	chr17:71392104-71392440	HSQ_FSB	LSQ_FSB	OK	0	18.7327	-inf	down	0.0224927	yes
TCONS_00020263	"u"	-	XLOC_014678	-	chr18:31443574-31443783	HSQ_FSB	LSQ_FSB	OK	0	74.3116	-inf	down	0.0224927	yes
TCONS_00021226	"u"	-	XLOC_015374	-	chr19:12588703-12589025	HSQ_FSB	LSQ_FSB	OK	0	20.4866	-inf	down	0.0224927	yes
TCONS_00022431	"u"	-	XLOC_016118	-	chr19:59698283-59698585	HSQ_FSB	LSQ_FSB	OK	0	23.6437	-inf	down	0.0224927	yes
TCONS_00024043	"u"	-	XLOC_017165	-	chr2:10795025-10795391	HSQ_FSB	LSQ_FSB	OK	0	15.8257	-inf	down	0.0224927	yes
TCONS_00025848	"u"	-	XLOC_018487	-	chr2:83311421-83311795	HSQ_FSB	LSQ_FSB	OK	0	15.1963	-inf	down	0.0224927	yes
TCONS_00025948	"u"	-	XLOC_018557	-	chr2:95346504-95346859	HSQ_FSB	LSQ_FSB	OK	0	16.7809	-inf	down	0.0224927	yes
TCONS_00026366	"u"	-	XLOC_018863	-	chr2:127753017-127753337	HSQ_FSB	LSQ_FSB	OK	0	20.7642	-inf	down	0.0224927	yes
TCONS_00026615	"u"	-	XLOC_019034	-	chr20:7426712-7427062	HSQ_FSB	LSQ_FSB	OK	0	17.2542	-inf	down	0.0224927	yes
TCONS_00026690	"u"	-	XLOC_019093	-	chr20:17406705-17406922	HSQ_FSB	LSQ_FSB	OK	0	63.699	-inf	down	0.0224927	yes
TCONS_00026731	"u"	-	XLOC_019132	-	chr20:23444585-23444883	HSQ_FSB	LSQ_FSB	OK	0	24.3943	-inf	down	0.0224927	yes
TCONS_00026936	"u"	-	XLOC_019298	-	chr20:57659209-57659548	HSQ_FSB	LSQ_FSB	OK	0	18.395	-inf	down	0.0224927	yes
TCONS_00027038	"u"	-	XLOC_019380	-	chr20:94714-94919	HSQ_FSB	LSQ_FSB	OK	0	80.7977	-inf	down	0.0224927	yes
TCONS_00027677	"u"	-	XLOC_019886	-	chr21:7921426-7921713	HSQ_FSB	LSQ_FSB	OK	0	26.7248	-inf	down	0.0224927	yes
TCONS_00027703	"u"	-	XLOC_019910	-	chr21:11902367-11902660	HSQ_FSB	LSQ_FSB	OK	0	25.4017	-inf	down	0.0224927	yes
TCONS_00028207	"u"	-	XLOC_020307	-	chr21:60808961-60809307	HSQ_FSB	LSQ_FSB	OK	0	17.6523	-inf	down	0.0224927	yes
TCONS_00028670	"u"	-	XLOC_020647	-	chr21:16121878-16122252	HSQ_FSB	LSQ_FSB	OK	0	15.1963	-inf	down	0.0224927	yes
TCONS_00028998	"u"	-	XLOC_020869	-	chr21:44800973-44801212	HSQ_FSB	LSQ_FSB	OK	0	45.0389	-inf	down	0.0224927	yes
TCONS_00031549	"u"	-	XLOC_022622	-	chr23:40415931-40416206	HSQ_FSB	LSQ_FSB	OK	0	29.8236	-inf	down	0.0224927	yes
TCONS_00031893	"u"	-	XLOC_022851	-	chr23:13009789-13010037	HSQ_FSB	LSQ_FSB	OK	0	40.0586	-inf	down	0.0224927	yes
TCONS_00032049	"u"	-	XLOC_022962	-	chr23:23233714-23233935	HSQ_FSB	LSQ_FSB	OK	0	59.3516	-inf	down	0.0224927	yes
TCONS_00032321	"u"	-	XLOC_023170	-	chr23:32660441-32660786	HSQ_FSB	LSQ_FSB	OK	0	17.7547	-inf	down	0.0224927	yes
TCONS_00032325	"u"	-	XLOC_023174	-	chr23:32883139-32883458	HSQ_FSB	LSQ_FSB	OK	0	20.9057	-inf	down	0.0224927	yes
TCONS_00032612	"u"	-	XLOC_023400	-	chr24:12635970-12636278	HSQ_FSB	LSQ_FSB	OK	0	22.5998	-inf	down	0.0224927	yes
TCONS_00032623	"u"	-	XLOC_023411	-	chr24:17659750-17660012	HSQ_FSB	LSQ_FSB	OK	0	34.0702	-inf	down	0.0224927	yes
TCONS_00032870	"u"	-	XLOC_023598	-	chr24:44410849-44411076	HSQ_FSB	LSQ_FSB	OK	0	53.7547	-inf	down	0.0224927	yes
TCONS_00032979	"u"	-	XLOC_023682	-	chr24:57569455-57569836	HSQ_FSB	LSQ_FSB	OK	0	14.6852	-inf	down	0.0224927	yes
TCONS_00033424	"u"	-	XLOC_024013	-	chr24:48201182-48203814	HSQ_FSB	LSQ_FSB	OK	14.8145	0	inf	up	0.0224927	yes
TCONS_00033474	"u"	-	XLOC_024049	-	chr24:52872478-52872745	HSQ_FSB	LSQ_FSB	OK	0	32.3075	-inf	down	0.0224927	yes
TCONS_00033488	"u"	-	XLOC_024061	-	chr24:55749742-55749993	HSQ_FSB	LSQ_FSB	OK	0	38.6186	-inf	down	0.0224927	yes
TCONS_00033983	"u"	-	XLOC_024373	-	chr25:20170831-20171059	HSQ_FSB	LSQ_FSB	OK	0	52.914	-inf	down	0.0224927	yes
TCONS_00034039	"u"	-	XLOC_024412	-	chr25:25392445-25392660	HSQ_FSB	LSQ_FSB	OK	0	66.0936	-inf	down	0.0224927	yes
TCONS_00036394	"u"	-	XLOC_026021	-	chr26:48032267-48032489	HSQ_FSB	LSQ_FSB	OK	0	58.3474	-inf	down	0.0224927	yes
TCONS_00036704	"u"	-	XLOC_026274	-	chr27:28474283-28474543	HSQ_FSB	LSQ_FSB	OK	0	34.8241	-inf	down	0.0224927	yes
TCONS_00037427	"u"	-	XLOC_026859	-	chr28:6746616-6746937	HSQ_FSB	LSQ_FSB	OK	0	20.6245	-inf	down	0.0224927	yes
TCONS_00037460	"u"	-	XLOC_026883	-	chr28:10940705-10941057	HSQ_FSB	LSQ_FSB	OK	0	17.0617	-inf	down	0.0224927	yes
TCONS_00037680	"u"	-	XLOC_027039	-	chr28:32398341-32398621	HSQ_FSB	LSQ_FSB	OK	0	28.4511	-inf	down	0.0224927	yes
TCONS_00037973	"u"	-	XLOC_027255	-	chr28:15370422-15370742	HSQ_FSB	LSQ_FSB	OK	0	20.7642	-inf	down	0.0224927	yes
TCONS_00038224	"u"	-	XLOC_027440	-	chr28:41111038-41111417	HSQ_FSB	LSQ_FSB	OK	0	14.8277	-inf	down	0.0224927	yes
TCONS_00038350	"u"	-	XLOC_027537	-	chr29:4114145-4114402	HSQ_FSB	LSQ_FSB	OK	0	36.0112	-inf	down	0.0224927	yes
TCONS_00038449	"u"	-	XLOC_027620	-	chr29:16537516-16537735	HSQ_FSB	LSQ_FSB	OK	0	61.4556	-inf	down	0.0224927	yes
TCONS_00039051	"u"	-	XLOC_028043	-	chr29:48573010-48573318	HSQ_FSB	LSQ_FSB	OK	0	22.5998	-inf	down	0.0224927	yes
TCONS_00039146	"u"	-	XLOC_028112	-	chr29:865180-865558	HSQ_FSB	LSQ_FSB	OK	0	14.9	-inf	down	0.0224927	yes
TCONS_00039174	"u"	-	XLOC_028124	-	chr29:1931937-1932212	HSQ_FSB	LSQ_FSB	OK	0	29.8236	-inf	down	0.0224927	yes
TCONS_00039482	"u"	-	XLOC_028392	-	chr29:35700623-35700852	HSQ_FSB	LSQ_FSB	OK	0	52.0966	-inf	down	0.0224927	yes
TCONS_00040079	"u"	-	XLOC_028805	-	chr3:12208131-12208486	HSQ_FSB	LSQ_FSB	OK	0	16.7809	-inf	down	0.0224927	yes
TCONS_00041635	"u"	-	XLOC_029914	-	chr3:10685542-10685853	HSQ_FSB	LSQ_FSB	OK	0	22.1113	-inf	down	0.0224927	yes
TCONS_00042514	"u"	-	XLOC_030537	-	chr3:88044616-88044867	HSQ_FSB	LSQ_FSB	OK	0	38.6186	-inf	down	0.0224927	yes
TCONS_00043036	"u"	-	XLOC_030899	-	chr4:5520811-5521109	HSQ_FSB	LSQ_FSB	OK	0	24.3943	-inf	down	0.0224927	yes
TCONS_00043170	"u"	-	XLOC_031003	-	chr4:25311373-25311743	HSQ_FSB	LSQ_FSB	OK	0	15.5046	-inf	down	0.0224927	yes
TCONS_00043365	"u"	-	XLOC_031167	-	chr4:49814880-49815099	HSQ_FSB	LSQ_FSB	OK	0	61.4556	-inf	down	0.0224927	yes
TCONS_00043549	"u"	-	XLOC_031316	-	chr4:75877582-75877925	HSQ_FSB	LSQ_FSB	OK	0	17.9632	-inf	down	0.0224927	yes
TCONS_00043592	"u"	-	XLOC_031354	-	chr4:78853754-78854081	HSQ_FSB	LSQ_FSB	OK	0	19.824	-inf	down	0.0224927	yes
TCONS_00043616	"u"	-	XLOC_031373	-	chr4:84794659-84794881	HSQ_FSB	LSQ_FSB	OK	0	58.3474	-inf	down	0.0224927	yes
TCONS_00043709	"u"	-	XLOC_031441	-	chr4:95305686-95305943	HSQ_FSB	LSQ_FSB	OK	0	36.0112	-inf	down	0.0224927	yes
TCONS_00043757	"u"	-	XLOC_031478	-	chr4:100438417-100438644	HSQ_FSB	LSQ_FSB	OK	0	53.7547	-inf	down	0.0224927	yes
TCONS_00044114	"u"	-	XLOC_031739	-	chr4:8772085-8772454	HSQ_FSB	LSQ_FSB	OK	0	15.5836	-inf	down	0.0224927	yes
TCONS_00044459	"u"	-	XLOC_031996	-	chr4:53913343-53915852	HSQ_FSB	LSQ_FSB	OK	0	16.9671	-inf	down	0.0224927	yes
TCONS_00044554	"u"	-	XLOC_032071	-	chr4:68268162-68268403	HSQ_FSB	LSQ_FSB	OK	0	43.8361	-inf	down	0.0224927	yes
TCONS_00044682	"u"	-	XLOC_032162	-	chr4:83281945-83282281	HSQ_FSB	LSQ_FSB	OK	0	18.7327	-inf	down	0.0224927	yes
TCONS_00045071	"u"	-	XLOC_032436	-	chr4:120818478-120818742	HSQ_FSB	LSQ_FSB	OK	0	33.3447	-inf	down	0.0224927	yes
TCONS_00045490	"u"	-	XLOC_032748	-	chr5:39916880-39917168	HSQ_FSB	LSQ_FSB	OK	0	26.4949	-inf	down	0.0224927	yes
TCONS_00045493	"u"	-	XLOC_032751	-	chr5:40990528-40990839	HSQ_FSB	LSQ_FSB	OK	0	22.1113	-inf	down	0.0224927	yes
TCONS_00046112	"u"	-	XLOC_033209	-	chr5:100907201-100907503	HSQ_FSB	LSQ_FSB	OK	0	23.6437	-inf	down	0.0224927	yes
TCONS_00046599	"u"	-	XLOC_033522	-	chr5:1011099-1011336	HSQ_FSB	LSQ_FSB	OK	0	46.3049	-inf	down	0.0224927	yes
TCONS_00048047	"u"	-	XLOC_034556	-	chr6:726933-727280	HSQ_FSB	LSQ_FSB	OK	0	17.5511	-inf	down	0.0224927	yes
TCONS_00048453	"u"	-	XLOC_034900	-	chr6:50683688-50684050	HSQ_FSB	LSQ_FSB	OK	0	16.1602	-inf	down	0.0224927	yes
TCONS_00049423	"u"	-	XLOC_035645	-	chr6:56526619-56526855	HSQ_FSB	LSQ_FSB	OK	0	46.9631	-inf	down	0.0224927	yes
TCONS_00049702	"u"	-	XLOC_035856	-	chr6:94456710-94456943	HSQ_FSB	LSQ_FSB	OK	0	49.0444	-inf	down	0.0224927	yes
TCONS_00050218	"u"	-	XLOC_036203	-	chr7:11944375-11944718	HSQ_FSB	LSQ_FSB	OK	0	17.9632	-inf	down	0.0224927	yes
TCONS_00051432	"u"	-	XLOC_037034	-	chr7:78055346-78055692	HSQ_FSB	LSQ_FSB	OK	0	17.6523	-inf	down	0.0224927	yes
TCONS_00051646	"u"	-	XLOC_037212	-	chr7:112406943-112407212	HSQ_FSB	LSQ_FSB	OK	0	31.6495	-inf	down	0.0224927	yes
TCONS_00052271	"u"	-	XLOC_037655	-	chr7:23943847-23944167	HSQ_FSB	LSQ_FSB	OK	0	20.7642	-inf	down	0.0224927	yes
TCONS_00052770	"u"	-	XLOC_038010	-	chr7:57941792-57942088	HSQ_FSB	LSQ_FSB	OK	0	24.7876	-inf	down	0.0224927	yes
TCONS_00053075	"u"	-	XLOC_038249	-	chr7:101733388-101733651	HSQ_FSB	LSQ_FSB	OK	0	33.704	-inf	down	0.0224927	yes
TCONS_00053285	"u"	-	XLOC_038421	-	chr8:19252753-19253023	HSQ_FSB	LSQ_FSB	OK	0	31.3303	-inf	down	0.0224927	yes
TCONS_00053432	"u"	-	XLOC_038548	-	chr8:35656144-35656367	HSQ_FSB	LSQ_FSB	OK	0	57.3732	-inf	down	0.0224927	yes
TCONS_00053567	"u"	-	XLOC_038652	-	chr8:48799280-48799495	HSQ_FSB	LSQ_FSB	OK	0	66.0936	-inf	down	0.0224927	yes
TCONS_00053610	"u"	-	XLOC_038691	-	chr8:55436242-55436586	HSQ_FSB	LSQ_FSB	OK	0	17.8584	-inf	down	0.0224927	yes
TCONS_00054178	"u"	-	XLOC_039092	-	chr8:101245643-101245944	HSQ_FSB	LSQ_FSB	OK	0	23.827	-inf	down	0.0224927	yes
TCONS_00054221	"u"	-	XLOC_039124	-	chr8:104561501-104561707	HSQ_FSB	LSQ_FSB	OK	0	79.0893	-inf	down	0.0224927	yes
TCONS_00054283	"u"	-	XLOC_039173	-	chr8:111222502-111222759	HSQ_FSB	LSQ_FSB	OK	0	36.0112	-inf	down	0.0224927	yes
TCONS_00055078	"u"	-	XLOC_039789	-	chr8:79083259-79083537	HSQ_FSB	LSQ_FSB	OK	0	28.9851	-inf	down	0.0224927	yes
TCONS_00055735	"u"	-	XLOC_040285	-	chr9:42498820-42499140	HSQ_FSB	LSQ_FSB	OK	0	20.7642	-inf	down	0.0224927	yes
TCONS_00056057	"u"	-	XLOC_040542	-	chr9:84239672-84239952	HSQ_FSB	LSQ_FSB	OK	0	28.4511	-inf	down	0.0224927	yes
TCONS_00056252	"u"	-	XLOC_040683	-	chr9:969298-969550	HSQ_FSB	LSQ_FSB	OK	0	38.16	-inf	down	0.0224927	yes
TCONS_00058557	"u"	-	XLOC_042467	-	chrX:78216482-78216825	HSQ_FSB	LSQ_FSB	OK	18.8456	0	inf	up	0.0227023	yes
TCONS_00001373	"u"	-	XLOC_001055	-	chr1:23588636-23588920	HSQ_FSB	LSQ_FSB	OK	0	24.6949	-inf	down	0.0227023	yes
TCONS_00001391	"u"	-	XLOC_001070	-	chr1:29737134-29737337	HSQ_FSB	LSQ_FSB	OK	0	75.9713	-inf	down	0.0227023	yes
TCONS_00001903	"u"	-	XLOC_001447	-	chr1:94395032-94395313	HSQ_FSB	LSQ_FSB	OK	0	25.3721	-inf	down	0.0227023	yes
TCONS_00003063	"u"	-	XLOC_002290	-	chr10:47987581-47987853	HSQ_FSB	LSQ_FSB	OK	0	27.6392	-inf	down	0.0227023	yes
TCONS_00003466	"u"	-	XLOC_002568	-	chr10:84264634-84264846	HSQ_FSB	LSQ_FSB	OK	0	62.9986	-inf	down	0.0227023	yes
TCONS_00004602	"u"	-	XLOC_003370	-	chr10:70924852-70925092	HSQ_FSB	LSQ_FSB	OK	0	39.9868	-inf	down	0.0227023	yes
TCONS_00005286	"u"	-	XLOC_003882	-	chr11:31398291-31398588	HSQ_FSB	LSQ_FSB	OK	0	22.1305	-inf	down	0.0227023	yes
TCONS_00005468	"u"	-	XLOC_004020	-	chr11:57024713-57025035	HSQ_FSB	LSQ_FSB	OK	0	18.438	-inf	down	0.0227023	yes
TCONS_00007023	"u"	-	XLOC_005100	-	chr11:80006437-80006638	HSQ_FSB	LSQ_FSB	OK	0	79.4947	-inf	down	0.0227023	yes
TCONS_00007288	"u"	-	XLOC_005275	-	chr11:99563357-99563583	HSQ_FSB	LSQ_FSB	OK	0	49.1577	-inf	down	0.0227023	yes
TCONS_00007898	"u"	-	XLOC_005645	-	chr12:40215002-40215338	HSQ_FSB	LSQ_FSB	OK	0	16.8594	-inf	down	0.0227023	yes
TCONS_00007978	"u"	-	XLOC_005712	-	chr12:55499986-55500276	HSQ_FSB	LSQ_FSB	OK	0	23.442	-inf	down	0.0227023	yes
TCONS_00007979	"u"	-	XLOC_005713	-	chr12:55722784-55723061	HSQ_FSB	LSQ_FSB	OK	0	26.3335	-inf	down	0.0227023	yes
TCONS_00009347	"u"	-	XLOC_006723	-	chr13:53547247-53547530	HSQ_FSB	LSQ_FSB	OK	0	24.9166	-inf	down	0.0227023	yes
TCONS_00009700	"u"	-	XLOC_006957	-	chr13:70217305-70217609	HSQ_FSB	LSQ_FSB	OK	0	20.9567	-inf	down	0.0227023	yes
TCONS_00010324	"u"	-	XLOC_007406	-	chr13:50655160-50655443	HSQ_FSB	LSQ_FSB	OK	0	24.9166	-inf	down	0.0227023	yes
TCONS_00011220	"u"	-	XLOC_008030	-	chr14:4945100-4945348	HSQ_FSB	LSQ_FSB	OK	0	36.0527	-inf	down	0.0227023	yes
TCONS_00012047	"u"	-	XLOC_008701	-	chr14:6243469-6243798	HSQ_FSB	LSQ_FSB	OK	0	17.6136	-inf	down	0.0227023	yes
TCONS_00012087	"u"	-	XLOC_008731	-	chr14:13448426-13448725	HSQ_FSB	LSQ_FSB	OK	0	21.782	-inf	down	0.0227023	yes
TCONS_00012443	"u"	-	XLOC_009007	-	chr14:59523825-59524110	HSQ_FSB	LSQ_FSB	OK	0	24.477	-inf	down	0.0227023	yes
TCONS_00012484	"u"	-	XLOC_009041	-	chr14:65439459-65439714	HSQ_FSB	LSQ_FSB	OK	0	33.159	-inf	down	0.0227023	yes
TCONS_00012868	"u"	-	XLOC_009341	-	chr15:27680207-27680433	HSQ_FSB	LSQ_FSB	OK	0	49.1577	-inf	down	0.0227023	yes
TCONS_00013561	"u"	-	XLOC_009863	-	chr15:79506643-79506912	HSQ_FSB	LSQ_FSB	OK	0	28.4846	-inf	down	0.0227023	yes
TCONS_00013571	"u"	-	XLOC_009873	-	chr15:79894321-79894663	HSQ_FSB	LSQ_FSB	OK	0	16.2623	-inf	down	0.0227023	yes
TCONS_00013854	"u"	-	XLOC_010102	-	chr15:23384961-23385192	HSQ_FSB	LSQ_FSB	OK	0	45.4755	-inf	down	0.0227023	yes
TCONS_00015194	"u"	-	XLOC_011119	-	chr16:48521244-48521472	HSQ_FSB	LSQ_FSB	OK	0	47.6226	-inf	down	0.0227023	yes
TCONS_00020243	"u"	-	XLOC_014659	-	chr18:26636892-26637214	HSQ_FSB	LSQ_FSB	OK	0	18.438	-inf	down	0.0227023	yes
TCONS_00023149	"u"	-	XLOC_016619	-	chr19:34631581-34631785	HSQ_FSB	LSQ_FSB	OK	0	74.3136	-inf	down	0.0227023	yes
TCONS_00025755	"u"	-	XLOC_018413	-	chr2:68549620-68549940	HSQ_FSB	LSQ_FSB	OK	0	18.6877	-inf	down	0.0227023	yes
TCONS_00026905	"u"	-	XLOC_019273	-	chr20:52393605-52393827	HSQ_FSB	LSQ_FSB	OK	0	52.5126	-inf	down	0.0227023	yes
TCONS_00027415	"u"	-	XLOC_019667	-	chr20:50509599-50509919	HSQ_FSB	LSQ_FSB	OK	0	18.6877	-inf	down	0.0227023	yes
TCONS_00029075	"u"	-	XLOC_020928	-	chr21:53573406-53573729	HSQ_FSB	LSQ_FSB	OK	0	18.3155	-inf	down	0.0227023	yes
TCONS_00030095	"u"	-	XLOC_021606	-	chr22:59147095-59147384	HSQ_FSB	LSQ_FSB	OK	0	23.642	-inf	down	0.0227023	yes
TCONS_00031533	"u"	-	XLOC_022612	-	chr23:39301147-39301480	HSQ_FSB	LSQ_FSB	OK	0	17.1746	-inf	down	0.0227023	yes
TCONS_00033745	"u"	-	XLOC_024223	-	chr25:2408837-2409131	HSQ_FSB	LSQ_FSB	OK	0	22.6743	-inf	down	0.0227023	yes
TCONS_00035350	"u"	-	XLOC_025278	-	chr26:6082510-6082754	HSQ_FSB	LSQ_FSB	OK	0	37.9261	-inf	down	0.0227023	yes
TCONS_00035452	"u"	-	XLOC_025359	-	chr26:17346968-17347271	HSQ_FSB	LSQ_FSB	OK	0	21.1168	-inf	down	0.0227023	yes
TCONS_00036081	"u"	-	XLOC_025808	-	chr26:20073009-20073329	HSQ_FSB	LSQ_FSB	OK	0	18.6877	-inf	down	0.0227023	yes
TCONS_00036999	"u"	-	XLOC_026505	-	chr27:7165606-7165915	HSQ_FSB	LSQ_FSB	OK	0	20.1912	-inf	down	0.0227023	yes
TCONS_00037463	"u"	-	XLOC_026886	-	chr28:11265635-11265899	HSQ_FSB	LSQ_FSB	OK	0	30.0102	-inf	down	0.0227023	yes
TCONS_00037593	"u"	-	XLOC_026980	-	chr28:26907499-26907761	HSQ_FSB	LSQ_FSB	OK	0	30.6632	-inf	down	0.0227023	yes
TCONS_00037934	"u"	-	XLOC_027223	-	chr28:10973136-10973447	HSQ_FSB	LSQ_FSB	OK	0	19.9002	-inf	down	0.0227023	yes
TCONS_00038352	"u"	-	XLOC_027539	-	chr29:4474767-4475004	HSQ_FSB	LSQ_FSB	OK	0	41.6744	-inf	down	0.0227023	yes
TCONS_00038470	"u"	-	XLOC_027639	-	chr29:18095167-18095489	HSQ_FSB	LSQ_FSB	OK	0	18.438	-inf	down	0.0227023	yes
TCONS_00039230	"u"	-	XLOC_028174	-	chr29:10917304-10917559	HSQ_FSB	LSQ_FSB	OK	0	33.159	-inf	down	0.0227023	yes
TCONS_00039318	"u"	-	XLOC_028252	-	chr29:23617928-23618229	HSQ_FSB	LSQ_FSB	OK	0	21.4443	-inf	down	0.0227023	yes
TCONS_00040580	"u"	-	XLOC_029145	-	chr3:39021728-39022018	HSQ_FSB	LSQ_FSB	OK	0	23.442	-inf	down	0.0227023	yes
TCONS_00041965	"u"	-	XLOC_030140	-	chr3:25990647-25990869	HSQ_FSB	LSQ_FSB	OK	0	52.5126	-inf	down	0.0227023	yes
TCONS_00042516	"u"	-	XLOC_030539	-	chr3:88326332-88326618	HSQ_FSB	LSQ_FSB	OK	0	24.2628	-inf	down	0.0227023	yes
TCONS_00044563	"u"	-	XLOC_032076	-	chr4:69158274-69158577	HSQ_FSB	LSQ_FSB	OK	0	21.1168	-inf	down	0.0227023	yes
TCONS_00045180	"u"	-	XLOC_032532	-	chr5:22279858-22280100	HSQ_FSB	LSQ_FSB	OK	0	38.9312	-inf	down	0.0227023	yes
TCONS_00047133	"u"	-	XLOC_033911	-	chr5:56801745-56801996	HSQ_FSB	LSQ_FSB	OK	0	34.7568	-inf	down	0.0227023	yes
TCONS_00048969	"u"	-	XLOC_035268	-	chr6:111691174-111691396	HSQ_FSB	LSQ_FSB	OK	0	52.5126	-inf	down	0.0227023	yes
TCONS_00049305	"u"	-	XLOC_035543	-	chr6:32126362-32126702	HSQ_FSB	LSQ_FSB	OK	0	16.4566	-inf	down	0.0227023	yes
TCONS_00049356	"u"	-	XLOC_035585	-	chr6:39539447-39539713	HSQ_FSB	LSQ_FSB	OK	0	29.3818	-inf	down	0.0227023	yes
TCONS_00050749	"u"	-	XLOC_036542	-	chr7:37273539-37273835	HSQ_FSB	LSQ_FSB	OK	0	22.3089	-inf	down	0.0227023	yes
TCONS_00052395	"u"	-	XLOC_037750	-	chr7:39530827-39531126	HSQ_FSB	LSQ_FSB	OK	0	21.782	-inf	down	0.0227023	yes
TCONS_00053074	"u"	-	XLOC_038248	-	chr7:101170611-101170933	HSQ_FSB	LSQ_FSB	OK	0	18.438	-inf	down	0.0227023	yes
TCONS_00053181	"u"	-	XLOC_038340	-	chr8:6241556-6241762	HSQ_FSB	LSQ_FSB	OK	0	71.1804	-inf	down	0.0227023	yes
TCONS_00053429	"u"	-	XLOC_038545	-	chr8:34597928-34598183	HSQ_FSB	LSQ_FSB	OK	0	33.159	-inf	down	0.0227023	yes
TCONS_00055576	"u"	-	XLOC_040163	-	chr9:19665051-19665371	HSQ_FSB	LSQ_FSB	OK	0	18.6877	-inf	down	0.0227023	yes
TCONS_00056386	"u"	-	XLOC_040791	-	chr9:26208480-26208789	HSQ_FSB	LSQ_FSB	OK	0	20.1912	-inf	down	0.0227023	yes
TCONS_00056536	"u"	-	XLOC_040912	-	chr9:43977001-43977322	HSQ_FSB	LSQ_FSB	OK	0	18.562	-inf	down	0.0227023	yes
TCONS_00027720	"u"	-	XLOC_019927	-	chr21:14765186-14766098	HSQ_FSB	LSQ_FSB	OK	26.2107	87.1173	-1.73281	down	0.0227023	yes
TCONS_00028928	"u"	-	XLOC_020817	-	chr21:34842514-34842824	HSQ_FSB	LSQ_FSB	OK	20.1118	0	inf	up	0.0227023	yes
TCONS_00028106	"u"	-	XLOC_020235	-	chr21:54789843-54790435	HSQ_FSB	LSQ_FSB	OK	102.876	19.8515	2.37358	up	0.0227023	yes
TCONS_00001400	"u"	-	XLOC_001079	-	chr1:32048944-32049252	HSQ_FSB	LSQ_FSB	OK	21.0679	0	inf	up	0.0227023	yes
TCONS_00001649	"u"	-	XLOC_001268	-	chr1:69216659-69216976	HSQ_FSB	LSQ_FSB	OK	19.7633	0	inf	up	0.0227023	yes
TCONS_00014820	"u"	-	XLOC_010831	-	chr16:7415234-7415574	HSQ_FSB	LSQ_FSB	OK	17.0593	0	inf	up	0.0227023	yes
TCONS_00003130	"u"	-	XLOC_002338	-	chr10:57020103-57020413	HSQ_FSB	LSQ_FSB	OK	0	21.7078	-inf	down	0.0227023	yes
TCONS_00025333	"u"	-	XLOC_018075	-	chr2:3523045-3523276	HSQ_FSB	LSQ_FSB	OK	0	51.5784	-inf	down	0.0227023	yes
TCONS_00042628	"u"	-	XLOC_030619	-	chr3:99627672-99627889	HSQ_FSB	LSQ_FSB	OK	0	65.5179	-inf	down	0.0227023	yes
TCONS_00048367	"u"	-	XLOC_034828	-	chr6:34519544-34519807	HSQ_FSB	LSQ_FSB	OK	0	33.6734	-inf	down	0.0227023	yes
TCONS_00049016	"u"	-	XLOC_035308	-	chr6:117430517-117430830	HSQ_FSB	LSQ_FSB	OK	0	21.2188	-inf	down	0.0227023	yes
TCONS_00049236	"u"	-	XLOC_035492	-	chr6:22344343-22344637	HSQ_FSB	LSQ_FSB	OK	0	24.7347	-inf	down	0.0227023	yes
TCONS_00024678	"u"	-	XLOC_017652	-	chr2:100643852-100644164	HSQ_FSB	LSQ_FSB	OK	15.5802	0	inf	up	0.0227023	yes
TCONS_00000081	"u"	-	XLOC_000064	-	chr1:6119642-6119873	HSQ_FSB	LSQ_FSB	OK	0	51.6951	-inf	down	0.0227023	yes
TCONS_00000096	"u"	-	XLOC_000070	-	chr1:6944775-6945082	HSQ_FSB	LSQ_FSB	OK	0	22.1583	-inf	down	0.0227023	yes
TCONS_00000124	"u"	-	XLOC_000093	-	chr1:11752348-11752664	HSQ_FSB	LSQ_FSB	OK	0	20.685	-inf	down	0.0227023	yes
TCONS_00000176	"u"	-	XLOC_000143	-	chr1:24019686-24019981	HSQ_FSB	LSQ_FSB	OK	0	24.4699	-inf	down	0.0227023	yes
TCONS_00000187	"u"	-	XLOC_000153	-	chr1:25501587-25501836	HSQ_FSB	LSQ_FSB	OK	0	39.9342	-inf	down	0.0227023	yes
TCONS_00000192	"u"	-	XLOC_000157	-	chr1:28498238-28498475	HSQ_FSB	LSQ_FSB	OK	0	47.1595	-inf	down	0.0227023	yes
TCONS_00000201	"u"	-	XLOC_000166	-	chr1:30315054-30315346	HSQ_FSB	LSQ_FSB	OK	0	25.1221	-inf	down	0.0227023	yes
TCONS_00000210	"u"	-	XLOC_000175	-	chr1:31401014-31401264	HSQ_FSB	LSQ_FSB	OK	0	39.4204	-inf	down	0.0227023	yes
TCONS_00000247	"u"	-	XLOC_000211	-	chr1:39293920-39294227	HSQ_FSB	LSQ_FSB	OK	0	22.1583	-inf	down	0.0227023	yes
TCONS_00000249	"u"	-	XLOC_000213	-	chr1:40313407-40313685	HSQ_FSB	LSQ_FSB	OK	0	28.6649	-inf	down	0.0227023	yes
TCONS_00000356	"u"	-	XLOC_000288	-	chr1:54593370-54593649	HSQ_FSB	LSQ_FSB	OK	0	28.3806	-inf	down	0.0227023	yes
TCONS_00000404	"u"	-	XLOC_000322	-	chr1:61266046-61266311	HSQ_FSB	LSQ_FSB	OK	0	32.9122	-inf	down	0.0227023	yes
TCONS_00000533	"u"	-	XLOC_000429	-	chr1:75542480-75542697	HSQ_FSB	LSQ_FSB	OK	0	65.72	-inf	down	0.0227023	yes
TCONS_00000617	"u"	-	XLOC_000489	-	chr1:84267790-84268072	HSQ_FSB	LSQ_FSB	OK	0	27.5591	-inf	down	0.0227023	yes
TCONS_00000651	"u"	-	XLOC_000516	-	chr1:90014564-90014778	HSQ_FSB	LSQ_FSB	OK	0	69.5577	-inf	down	0.0227023	yes
TCONS_00000656	"u"	-	XLOC_000520	-	chr1:91487434-91487770	HSQ_FSB	LSQ_FSB	OK	0	18.0099	-inf	down	0.0227023	yes
TCONS_00000659	"u"	-	XLOC_000523	-	chr1:92004631-92004952	HSQ_FSB	LSQ_FSB	OK	0	19.946	-inf	down	0.0227023	yes
TCONS_00000742	"u"	-	XLOC_000584	-	chr1:103010116-103010425	HSQ_FSB	LSQ_FSB	OK	0	21.8136	-inf	down	0.0227023	yes
TCONS_00000775	"u"	-	XLOC_000612	-	chr1:108553163-108553418	HSQ_FSB	LSQ_FSB	OK	0	37.0201	-inf	down	0.0227023	yes
TCONS_00000857	"u"	-	XLOC_000679	-	chr1:122276750-122277052	HSQ_FSB	LSQ_FSB	OK	0	23.0679	-inf	down	0.0227023	yes
TCONS_00000870	"u"	-	XLOC_000690	-	chr1:124326179-124326391	HSQ_FSB	LSQ_FSB	OK	0	72.3236	-inf	down	0.0227023	yes
TCONS_00001004	"u"	-	XLOC_000791	-	chr1:141206317-141206603	HSQ_FSB	LSQ_FSB	OK	0	26.5319	-inf	down	0.0227023	yes
TCONS_00001147	"u"	-	XLOC_000882	-	chr1:148509523-148509747	HSQ_FSB	LSQ_FSB	OK	0	58.0077	-inf	down	0.0227023	yes
TCONS_00001154	"u"	-	XLOC_000889	-	chr1:149367098-149367361	HSQ_FSB	LSQ_FSB	OK	0	33.67	-inf	down	0.0227023	yes
TCONS_00001236	"u"	-	XLOC_000948	-	chr1:479111-479333	HSQ_FSB	LSQ_FSB	OK	0	60.0532	-inf	down	0.0227023	yes
TCONS_00001241	"u"	-	XLOC_000951	-	chr1:752866-753129	HSQ_FSB	LSQ_FSB	OK	0	33.67	-inf	down	0.0227023	yes
TCONS_00001270	"u"	-	XLOC_000968	-	chr1:2925118-2925343	HSQ_FSB	LSQ_FSB	OK	0	57.0284	-inf	down	0.0227023	yes
TCONS_00001277	"u"	-	XLOC_000975	-	chr1:4689698-4689985	HSQ_FSB	LSQ_FSB	OK	0	26.2865	-inf	down	0.0227023	yes
TCONS_00001318	"u"	-	XLOC_001011	-	chr1:11882437-11882746	HSQ_FSB	LSQ_FSB	OK	0	21.8136	-inf	down	0.0227023	yes
TCONS_00001328	"u"	-	XLOC_001021	-	chr1:13745878-13746092	HSQ_FSB	LSQ_FSB	OK	0	69.5577	-inf	down	0.0227023	yes
TCONS_00001333	"u"	-	XLOC_001026	-	chr1:15825866-15826179	HSQ_FSB	LSQ_FSB	OK	0	21.1545	-inf	down	0.0227023	yes
TCONS_00001344	"u"	-	XLOC_001037	-	chr1:19275245-19275462	HSQ_FSB	LSQ_FSB	OK	0	65.72	-inf	down	0.0227023	yes
TCONS_00001367	"u"	-	XLOC_001050	-	chr1:22114937-22115164	HSQ_FSB	LSQ_FSB	OK	0	55.153	-inf	down	0.0227023	yes
TCONS_00001404	"u"	-	XLOC_001083	-	chr1:32781353-32781675	HSQ_FSB	LSQ_FSB	OK	0	19.8044	-inf	down	0.0227023	yes
TCONS_00001427	"u"	-	XLOC_001102	-	chr1:39355966-39356291	HSQ_FSB	LSQ_FSB	OK	0	19.391	-inf	down	0.0227023	yes
TCONS_00001482	"u"	-	XLOC_001143	-	chr1:47252789-47253025	HSQ_FSB	LSQ_FSB	OK	0	47.8666	-inf	down	0.0227023	yes
TCONS_00001483	"u"	-	XLOC_001144	-	chr1:47499908-47500239	HSQ_FSB	LSQ_FSB	OK	0	18.6129	-inf	down	0.0227023	yes
TCONS_00001507	"u"	-	XLOC_001162	-	chr1:53972399-53972732	HSQ_FSB	LSQ_FSB	OK	0	18.367	-inf	down	0.0227023	yes
TCONS_00001589	"u"	-	XLOC_001224	-	chr1:63097267-63097487	HSQ_FSB	LSQ_FSB	OK	0	62.2184	-inf	down	0.0227023	yes
TCONS_00001885	"u"	-	XLOC_001429	-	chr1:89828823-89829076	HSQ_FSB	LSQ_FSB	OK	0	37.9482	-inf	down	0.0227023	yes
TCONS_00001900	"u"	-	XLOC_001444	-	chr1:93730271-93730526	HSQ_FSB	LSQ_FSB	OK	0	37.0201	-inf	down	0.0227023	yes
TCONS_00001948	"u"	-	XLOC_001482	-	chr1:101518333-101518544	HSQ_FSB	LSQ_FSB	OK	0	73.7713	-inf	down	0.0227023	yes
TCONS_00001955	"u"	-	XLOC_001489	-	chr1:105108316-105108530	HSQ_FSB	LSQ_FSB	OK	0	69.5577	-inf	down	0.0227023	yes
TCONS_00002000	"u"	-	XLOC_001526	-	chr1:111941855-111942197	HSQ_FSB	LSQ_FSB	OK	0	17.3351	-inf	down	0.0227023	yes
TCONS_00002010	"u"	-	XLOC_001533	-	chr1:112865133-112865365	HSQ_FSB	LSQ_FSB	OK	0	50.8878	-inf	down	0.0227023	yes
TCONS_00002429	"u"	-	XLOC_001835	-	chr1:155372691-155372922	HSQ_FSB	LSQ_FSB	OK	0	51.6951	-inf	down	0.0227023	yes
TCONS_00002462	"u"	-	XLOC_001853	-	chr10:2059602-2059890	HSQ_FSB	LSQ_FSB	OK	0	26.0454	-inf	down	0.0227023	yes
TCONS_00002475	"u"	-	XLOC_001863	-	chr10:4487722-4488005	HSQ_FSB	LSQ_FSB	OK	0	27.2952	-inf	down	0.0227023	yes
TCONS_00002509	"u"	-	XLOC_001891	-	chr10:8056889-8057132	HSQ_FSB	LSQ_FSB	OK	0	43.2811	-inf	down	0.0227023	yes
TCONS_00002756	"u"	-	XLOC_002062	-	chr10:25285597-25285920	HSQ_FSB	LSQ_FSB	OK	0	19.6647	-inf	down	0.0227023	yes
TCONS_00002813	"u"	-	XLOC_002101	-	chr10:26638217-26638430	HSQ_FSB	LSQ_FSB	OK	0	70.9187	-inf	down	0.0227023	yes
TCONS_00002820	"u"	-	XLOC_002107	-	chr10:26797112-26797320	HSQ_FSB	LSQ_FSB	OK	0	78.3805	-inf	down	0.0227023	yes
TCONS_00002982	"u"	-	XLOC_002231	-	chr10:39912721-39912960	HSQ_FSB	LSQ_FSB	OK	0	45.7992	-inf	down	0.0227023	yes
TCONS_00002990	"u"	-	XLOC_002239	-	chr10:42654349-42654662	HSQ_FSB	LSQ_FSB	OK	0	21.1545	-inf	down	0.0227023	yes
TCONS_00003075	"u"	-	XLOC_002301	-	chr10:50519241-50519569	HSQ_FSB	LSQ_FSB	OK	0	18.9941	-inf	down	0.0227023	yes
TCONS_00003229	"u"	-	XLOC_002407	-	chr10:63946030-63946309	HSQ_FSB	LSQ_FSB	OK	0	28.3806	-inf	down	0.0227023	yes
TCONS_00003230	"u"	-	XLOC_002408	-	chr10:64057901-64058158	HSQ_FSB	LSQ_FSB	OK	0	36.1311	-inf	down	0.0227023	yes
TCONS_00003260	"u"	-	XLOC_002436	-	chr10:66891443-66891725	HSQ_FSB	LSQ_FSB	OK	0	27.5591	-inf	down	0.0227023	yes
TCONS_00003272	"u"	-	XLOC_002444	-	chr10:67670193-67670454	HSQ_FSB	LSQ_FSB	OK	0	34.4581	-inf	down	0.0227023	yes
TCONS_00003290	"u"	-	XLOC_002455	-	chr10:68697956-68698284	HSQ_FSB	LSQ_FSB	OK	0	18.9941	-inf	down	0.0227023	yes
TCONS_00003352	"u"	-	XLOC_002500	-	chr10:75742438-75742764	HSQ_FSB	LSQ_FSB	OK	0	19.2569	-inf	down	0.0227023	yes
TCONS_00003422	"u"	-	XLOC_002541	-	chr10:81020700-81021041	HSQ_FSB	LSQ_FSB	OK	0	17.4441	-inf	down	0.0227023	yes
TCONS_00003453	"u"	-	XLOC_002559	-	chr10:82869684-82869936	HSQ_FSB	LSQ_FSB	OK	0	38.4277	-inf	down	0.0227023	yes
TCONS_00003598	"u"	-	XLOC_002640	-	chr10:92503103-92503403	HSQ_FSB	LSQ_FSB	OK	0	23.4524	-inf	down	0.0227023	yes
TCONS_00003604	"u"	-	XLOC_002646	-	chr10:94774839-94775116	HSQ_FSB	LSQ_FSB	OK	0	28.9545	-inf	down	0.0227023	yes
TCONS_00003608	"u"	-	XLOC_002650	-	chr10:95885179-95885492	HSQ_FSB	LSQ_FSB	OK	0	21.1545	-inf	down	0.0227023	yes
TCONS_00003623	"u"	-	XLOC_002665	-	chr10:99512200-99512510	HSQ_FSB	LSQ_FSB	OK	0	21.6452	-inf	down	0.0227023	yes
TCONS_00003639	"u"	-	XLOC_002676	-	chr10:102362146-102362421	HSQ_FSB	LSQ_FSB	OK	0	29.5506	-inf	down	0.0227023	yes
TCONS_00003733	"u"	-	XLOC_002748	-	chr10:8075576-8075857	HSQ_FSB	LSQ_FSB	OK	0	27.8279	-inf	down	0.0227023	yes
TCONS_00004139	"u"	-	XLOC_003024	-	chr10:27286007-27286322	HSQ_FSB	LSQ_FSB	OK	0	20.8392	-inf	down	0.0227023	yes
TCONS_00004258	"u"	-	XLOC_003117	-	chr10:37406552-37406855	HSQ_FSB	LSQ_FSB	OK	0	22.8802	-inf	down	0.0227023	yes
TCONS_00004302	"u"	-	XLOC_003143	-	chr10:42080562-42080876	HSQ_FSB	LSQ_FSB	OK	0	20.9957	-inf	down	0.0227023	yes
TCONS_00004303	"u"	-	XLOC_003144	-	chr10:42542722-42543027	HSQ_FSB	LSQ_FSB	OK	0	22.5137	-inf	down	0.0227023	yes
TCONS_00004399	"u"	-	XLOC_003207	-	chr10:50450299-50450641	HSQ_FSB	LSQ_FSB	OK	0	17.3351	-inf	down	0.0227023	yes
TCONS_00004454	"u"	-	XLOC_003250	-	chr10:57219683-57219901	HSQ_FSB	LSQ_FSB	OK	0	64.5172	-inf	down	0.0227023	yes
TCONS_00004514	"u"	-	XLOC_003299	-	chr10:62737142-62737411	HSQ_FSB	LSQ_FSB	OK	0	31.4854	-inf	down	0.0227023	yes
TCONS_00004553	"u"	-	XLOC_003330	-	chr10:65760363-65760656	HSQ_FSB	LSQ_FSB	OK	0	24.9011	-inf	down	0.0227023	yes
TCONS_00004896	"u"	-	XLOC_003583	-	chr10:100822643-100822969	HSQ_FSB	LSQ_FSB	OK	0	19.2569	-inf	down	0.0227023	yes
TCONS_00005068	"u"	-	XLOC_003704	-	chr11:8004018-8004358	HSQ_FSB	LSQ_FSB	OK	0	17.5544	-inf	down	0.0227023	yes
TCONS_00005208	"u"	-	XLOC_003819	-	chr11:22877724-22878023	HSQ_FSB	LSQ_FSB	OK	0	23.6493	-inf	down	0.0227023	yes
TCONS_00005295	"u"	-	XLOC_003891	-	chr11:34335436-34335672	HSQ_FSB	LSQ_FSB	OK	0	47.8666	-inf	down	0.0227023	yes
TCONS_00005296	"u"	-	XLOC_003892	-	chr11:34494585-34494829	HSQ_FSB	LSQ_FSB	OK	0	42.69	-inf	down	0.0227023	yes
TCONS_00005322	"u"	-	XLOC_003908	-	chr11:39272468-39272772	HSQ_FSB	LSQ_FSB	OK	0	22.6955	-inf	down	0.0227023	yes
TCONS_00005328	"u"	-	XLOC_003913	-	chr11:41210557-41210834	HSQ_FSB	LSQ_FSB	OK	0	28.9545	-inf	down	0.0227023	yes
TCONS_00005337	"u"	-	XLOC_003922	-	chr11:42394896-42395214	HSQ_FSB	LSQ_FSB	OK	0	20.3831	-inf	down	0.0227023	yes
TCONS_00005370	"u"	-	XLOC_003947	-	chr11:45913866-45914202	HSQ_FSB	LSQ_FSB	OK	0	18.0099	-inf	down	0.0227023	yes
TCONS_00005402	"u"	-	XLOC_003968	-	chr11:47067532-47067817	HSQ_FSB	LSQ_FSB	OK	0	26.7818	-inf	down	0.0227023	yes
TCONS_00005471	"u"	-	XLOC_004023	-	chr11:57266077-57266376	HSQ_FSB	LSQ_FSB	OK	0	23.6493	-inf	down	0.0227023	yes
TCONS_00005492	"u"	-	XLOC_004038	-	chr11:61592714-61593033	HSQ_FSB	LSQ_FSB	OK	0	20.2353	-inf	down	0.0227023	yes
TCONS_00005721	"u"	-	XLOC_004193	-	chr11:79354393-79354715	HSQ_FSB	LSQ_FSB	OK	0	19.8044	-inf	down	0.0227023	yes
TCONS_00005753	"u"	-	XLOC_004220	-	chr11:81697029-81697264	HSQ_FSB	LSQ_FSB	OK	0	48.5922	-inf	down	0.0227023	yes
TCONS_00005810	"u"	-	XLOC_004262	-	chr11:88970414-88970701	HSQ_FSB	LSQ_FSB	OK	0	26.2865	-inf	down	0.0227023	yes
TCONS_00005820	"u"	-	XLOC_004272	-	chr11:91442300-91442630	HSQ_FSB	LSQ_FSB	OK	0	18.7383	-inf	down	0.0227023	yes
TCONS_00005882	"u"	-	XLOC_004324	-	chr11:95923854-95924167	HSQ_FSB	LSQ_FSB	OK	0	21.1545	-inf	down	0.0227023	yes
TCONS_00006038	"u"	-	XLOC_004413	-	chr11:101672531-101672825	HSQ_FSB	LSQ_FSB	OK	0	24.6837	-inf	down	0.0227023	yes
TCONS_00006250	"u"	-	XLOC_004562	-	chr11:2319389-2319593	HSQ_FSB	LSQ_FSB	OK	0	85.2564	-inf	down	0.0227023	yes
TCONS_00006254	"u"	-	XLOC_004565	-	chr11:2382935-2383264	HSQ_FSB	LSQ_FSB	OK	0	18.8653	-inf	down	0.0227023	yes
TCONS_00006448	"u"	-	XLOC_004681	-	chr11:18587265-18587592	HSQ_FSB	LSQ_FSB	OK	0	19.1246	-inf	down	0.0227023	yes
TCONS_00006490	"u"	-	XLOC_004713	-	chr11:24251672-24251946	HSQ_FSB	LSQ_FSB	OK	0	29.8574	-inf	down	0.0227023	yes
TCONS_00006538	"u"	-	XLOC_004753	-	chr11:29389730-29389983	HSQ_FSB	LSQ_FSB	OK	0	37.9482	-inf	down	0.0227023	yes
TCONS_00006659	"u"	-	XLOC_004841	-	chr11:46292389-46292650	HSQ_FSB	LSQ_FSB	OK	0	34.4581	-inf	down	0.0227023	yes
TCONS_00006742	"u"	-	XLOC_004891	-	chr11:51271548-51271797	HSQ_FSB	LSQ_FSB	OK	0	39.9342	-inf	down	0.0227023	yes
TCONS_00007134	"u"	-	XLOC_005177	-	chr11:91386691-91386933	HSQ_FSB	LSQ_FSB	OK	0	43.887	-inf	down	0.0227023	yes
TCONS_00007218	"u"	-	XLOC_005236	-	chr11:97655546-97655753	HSQ_FSB	LSQ_FSB	OK	0	80.0165	-inf	down	0.0227023	yes
TCONS_00007459	"u"	-	XLOC_005347	-	chr11:104806247-104806547	HSQ_FSB	LSQ_FSB	OK	0	23.4524	-inf	down	0.0227023	yes
TCONS_00007482	"u"	-	XLOC_005361	-	chr11:105778904-105779226	HSQ_FSB	LSQ_FSB	OK	0	19.8044	-inf	down	0.0227023	yes
TCONS_00007605	"u"	-	XLOC_005445	-	chr12:9007034-9007239	HSQ_FSB	LSQ_FSB	OK	0	83.4522	-inf	down	0.0227023	yes
TCONS_00007650	"u"	-	XLOC_005479	-	chr12:14871395-14871700	HSQ_FSB	LSQ_FSB	OK	0	22.5137	-inf	down	0.0227023	yes
TCONS_00007711	"u"	-	XLOC_005513	-	chr12:19796110-19796324	HSQ_FSB	LSQ_FSB	OK	0	69.5577	-inf	down	0.0227023	yes
TCONS_00007912	"u"	-	XLOC_005659	-	chr12:43063299-43063587	HSQ_FSB	LSQ_FSB	OK	0	26.0454	-inf	down	0.0227023	yes
TCONS_00007916	"u"	-	XLOC_005663	-	chr12:43931416-43931732	HSQ_FSB	LSQ_FSB	OK	0	20.685	-inf	down	0.0227023	yes
TCONS_00007921	"u"	-	XLOC_005668	-	chr12:45875131-45875394	HSQ_FSB	LSQ_FSB	OK	0	33.67	-inf	down	0.0227023	yes
TCONS_00007930	"u"	-	XLOC_005677	-	chr12:48210342-48210677	HSQ_FSB	LSQ_FSB	OK	0	18.1274	-inf	down	0.0227023	yes
TCONS_00007981	"u"	-	XLOC_005715	-	chr12:56320720-56320935	HSQ_FSB	LSQ_FSB	OK	0	68.2394	-inf	down	0.0227023	yes
TCONS_00007989	"u"	-	XLOC_005723	-	chr12:60232093-60232395	HSQ_FSB	LSQ_FSB	OK	0	23.0679	-inf	down	0.0227023	yes
TCONS_00008126	"u"	-	XLOC_005830	-	chr12:85694158-85694424	HSQ_FSB	LSQ_FSB	OK	0	32.5445	-inf	down	0.0227023	yes
TCONS_00008199	"u"	-	XLOC_005874	-	chr12:385546-385775	HSQ_FSB	LSQ_FSB	OK	0	53.3775	-inf	down	0.0227023	yes
TCONS_00008227	"u"	-	XLOC_005899	-	chr12:8083509-8083786	HSQ_FSB	LSQ_FSB	OK	0	28.9545	-inf	down	0.0227023	yes
TCONS_00008509	"u"	-	XLOC_006096	-	chr12:40134700-40135029	HSQ_FSB	LSQ_FSB	OK	0	18.8653	-inf	down	0.0227023	yes
TCONS_00008516	"u"	-	XLOC_006103	-	chr12:41351803-41352052	HSQ_FSB	LSQ_FSB	OK	0	39.9342	-inf	down	0.0227023	yes
TCONS_00008623	"u"	-	XLOC_006193	-	chr12:64612769-64612994	HSQ_FSB	LSQ_FSB	OK	0	57.0284	-inf	down	0.0227023	yes
TCONS_00008627	"u"	-	XLOC_006197	-	chr12:65224433-65224708	HSQ_FSB	LSQ_FSB	OK	0	29.5506	-inf	down	0.0227023	yes
TCONS_00008634	"u"	-	XLOC_006204	-	chr12:69739259-69739543	HSQ_FSB	LSQ_FSB	OK	0	27.0362	-inf	down	0.0227023	yes
TCONS_00008883	"u"	-	XLOC_006395	-	chr13:13470463-13470754	HSQ_FSB	LSQ_FSB	OK	0	25.347	-inf	down	0.0227023	yes
TCONS_00008896	"u"	-	XLOC_006405	-	chr13:16858887-16859107	HSQ_FSB	LSQ_FSB	OK	0	62.2184	-inf	down	0.0227023	yes
TCONS_00008935	"u"	-	XLOC_006432	-	chr13:20189786-20190002	HSQ_FSB	LSQ_FSB	OK	0	66.9604	-inf	down	0.0227023	yes
TCONS_00009025	"u"	-	XLOC_006506	-	chr13:28335664-28335909	HSQ_FSB	LSQ_FSB	OK	0	42.1128	-inf	down	0.0227023	yes
TCONS_00009027	"u"	-	XLOC_006508	-	chr13:28387285-28387549	HSQ_FSB	LSQ_FSB	OK	0	33.2875	-inf	down	0.0227023	yes
TCONS_00009185	"u"	-	XLOC_006616	-	chr13:43675253-43675544	HSQ_FSB	LSQ_FSB	OK	0	25.347	-inf	down	0.0227023	yes
TCONS_00009440	"u"	-	XLOC_006787	-	chr13:56761163-56761400	HSQ_FSB	LSQ_FSB	OK	0	47.1595	-inf	down	0.0227023	yes
TCONS_00009582	"u"	-	XLOC_006887	-	chr13:63576139-63576439	HSQ_FSB	LSQ_FSB	OK	0	23.4524	-inf	down	0.0227023	yes
TCONS_00009658	"u"	-	XLOC_006927	-	chr13:67156244-67156516	HSQ_FSB	LSQ_FSB	OK	0	30.4892	-inf	down	0.0227023	yes
TCONS_00009699	"u"	-	XLOC_006956	-	chr13:70067719-70067983	HSQ_FSB	LSQ_FSB	OK	0	33.2875	-inf	down	0.0227023	yes
TCONS_00009717	"u"	-	XLOC_006970	-	chr13:71921986-71922209	HSQ_FSB	LSQ_FSB	OK	0	59.0158	-inf	down	0.0227023	yes
TCONS_00009723	"u"	-	XLOC_006976	-	chr13:72691248-72691543	HSQ_FSB	LSQ_FSB	OK	0	24.4699	-inf	down	0.0227023	yes
TCONS_00009806	"u"	-	XLOC_007036	-	chr13:75732296-75732597	HSQ_FSB	LSQ_FSB	OK	0	23.2586	-inf	down	0.0227023	yes
TCONS_00009831	"u"	-	XLOC_007050	-	chr13:77959100-77959368	HSQ_FSB	LSQ_FSB	OK	0	31.8312	-inf	down	0.0227023	yes
TCONS_00009869	"u"	-	XLOC_007079	-	chr13:81836660-81836953	HSQ_FSB	LSQ_FSB	OK	0	24.9011	-inf	down	0.0227023	yes
TCONS_00009902	"u"	-	XLOC_007112	-	chr13:4758461-4758668	HSQ_FSB	LSQ_FSB	OK	0	80.0165	-inf	down	0.0227023	yes
TCONS_00009965	"u"	-	XLOC_007156	-	chr13:14891143-14891394	HSQ_FSB	LSQ_FSB	OK	0	38.9184	-inf	down	0.0227023	yes
TCONS_00009970	"u"	-	XLOC_007160	-	chr13:15887769-15888034	HSQ_FSB	LSQ_FSB	OK	0	32.9122	-inf	down	0.0227023	yes
TCONS_00009982	"u"	-	XLOC_007169	-	chr13:17264493-17264717	HSQ_FSB	LSQ_FSB	OK	0	58.0077	-inf	down	0.0227023	yes
TCONS_00010038	"u"	-	XLOC_007203	-	chr13:23015353-23015562	HSQ_FSB	LSQ_FSB	OK	0	76.7968	-inf	down	0.0227023	yes
TCONS_00010050	"u"	-	XLOC_007213	-	chr13:24457946-24458148	HSQ_FSB	LSQ_FSB	OK	0	89.0645	-inf	down	0.0227023	yes
TCONS_00010123	"u"	-	XLOC_007267	-	chr13:33591314-33591555	HSQ_FSB	LSQ_FSB	OK	0	44.5081	-inf	down	0.0227023	yes
TCONS_00010127	"u"	-	XLOC_007270	-	chr13:34285003-34285257	HSQ_FSB	LSQ_FSB	OK	0	37.4791	-inf	down	0.0227023	yes
TCONS_00010335	"u"	-	XLOC_007413	-	chr13:51611440-51611689	HSQ_FSB	LSQ_FSB	OK	0	39.9342	-inf	down	0.0227023	yes
TCONS_00010496	"u"	-	XLOC_007511	-	chr13:56866840-56867148	HSQ_FSB	LSQ_FSB	OK	0	21.9846	-inf	down	0.0227023	yes
TCONS_00010542	"u"	-	XLOC_007546	-	chr13:59858434-59858752	HSQ_FSB	LSQ_FSB	OK	0	20.3831	-inf	down	0.0227023	yes
TCONS_00010614	"u"	-	XLOC_007601	-	chr13:63182655-63182948	HSQ_FSB	LSQ_FSB	OK	0	24.9011	-inf	down	0.0227023	yes
TCONS_00011071	"u"	-	XLOC_007943	-	chr14:1137834-1138094	HSQ_FSB	LSQ_FSB	OK	0	34.8641	-inf	down	0.0227023	yes
TCONS_00011236	"u"	-	XLOC_008037	-	chr14:6647146-6647399	HSQ_FSB	LSQ_FSB	OK	0	37.9482	-inf	down	0.0227023	yes
TCONS_00011331	"u"	-	XLOC_008115	-	chr14:20011725-20011932	HSQ_FSB	LSQ_FSB	OK	0	80.0165	-inf	down	0.0227023	yes
TCONS_00011441	"u"	-	XLOC_008199	-	chr14:34857299-34857560	HSQ_FSB	LSQ_FSB	OK	0	34.4581	-inf	down	0.0227023	yes
TCONS_00011442	"u"	-	XLOC_008200	-	chr14:35072065-35072308	HSQ_FSB	LSQ_FSB	OK	0	43.2811	-inf	down	0.0227023	yes
TCONS_00011492	"u"	-	XLOC_008245	-	chr14:45693806-45694024	HSQ_FSB	LSQ_FSB	OK	0	64.5172	-inf	down	0.0227023	yes
TCONS_00011498	"u"	-	XLOC_008251	-	chr14:46463236-46463462	HSQ_FSB	LSQ_FSB	OK	0	56.0775	-inf	down	0.0227023	yes
TCONS_00011504	"u"	-	XLOC_008256	-	chr14:47237275-47237510	HSQ_FSB	LSQ_FSB	OK	0	48.5922	-inf	down	0.0227023	yes
TCONS_00011540	"u"	-	XLOC_008288	-	chr14:54472449-54472673	HSQ_FSB	LSQ_FSB	OK	0	58.0077	-inf	down	0.0227023	yes
TCONS_00011550	"u"	-	XLOC_008297	-	chr14:57361325-57361530	HSQ_FSB	LSQ_FSB	OK	0	83.4522	-inf	down	0.0227023	yes
TCONS_00011553	"u"	-	XLOC_008300	-	chr14:57895266-57895521	HSQ_FSB	LSQ_FSB	OK	0	37.0201	-inf	down	0.0227023	yes
TCONS_00011554	"u"	-	XLOC_008301	-	chr14:58097895-58098126	HSQ_FSB	LSQ_FSB	OK	0	51.6951	-inf	down	0.0227023	yes
TCONS_00011616	"u"	-	XLOC_008342	-	chr14:67009485-67009751	HSQ_FSB	LSQ_FSB	OK	0	32.5445	-inf	down	0.0227023	yes
TCONS_00011618	"u"	-	XLOC_008344	-	chr14:67530387-67530638	HSQ_FSB	LSQ_FSB	OK	0	38.9184	-inf	down	0.0227023	yes
TCONS_00011649	"u"	-	XLOC_008369	-	chr14:71380206-71380486	HSQ_FSB	LSQ_FSB	OK	0	28.1017	-inf	down	0.0227023	yes
TCONS_00011705	"u"	-	XLOC_008414	-	chr14:79753461-79753748	HSQ_FSB	LSQ_FSB	OK	0	26.2865	-inf	down	0.0227023	yes
TCONS_00011710	"u"	-	XLOC_008419	-	chr14:81328297-81328561	HSQ_FSB	LSQ_FSB	OK	0	33.2875	-inf	down	0.0227023	yes
TCONS_00012076	"u"	-	XLOC_008720	-	chr14:10433418-10433635	HSQ_FSB	LSQ_FSB	OK	0	65.72	-inf	down	0.0227023	yes
TCONS_00012253	"u"	-	XLOC_008851	-	chr14:31210576-31210911	HSQ_FSB	LSQ_FSB	OK	0	18.1274	-inf	down	0.0227023	yes
TCONS_00012282	"u"	-	XLOC_008872	-	chr14:33550718-33551029	HSQ_FSB	LSQ_FSB	OK	0	21.4792	-inf	down	0.0227023	yes
TCONS_00012401	"u"	-	XLOC_008967	-	chr14:49847795-49848062	HSQ_FSB	LSQ_FSB	OK	0	32.1842	-inf	down	0.0227023	yes
TCONS_00012404	"u"	-	XLOC_008970	-	chr14:50075243-50075571	HSQ_FSB	LSQ_FSB	OK	0	18.9941	-inf	down	0.0227023	yes
TCONS_00012411	"u"	-	XLOC_008977	-	chr14:51406601-51406915	HSQ_FSB	LSQ_FSB	OK	0	20.9957	-inf	down	0.0227023	yes
TCONS_00012422	"u"	-	XLOC_008988	-	chr14:55306351-55306576	HSQ_FSB	LSQ_FSB	OK	0	57.0284	-inf	down	0.0227023	yes
TCONS_00012425	"u"	-	XLOC_008991	-	chr14:56014593-56014842	HSQ_FSB	LSQ_FSB	OK	0	39.9342	-inf	down	0.0227023	yes
TCONS_00012426	"u"	-	XLOC_008992	-	chr14:56018328-56018565	HSQ_FSB	LSQ_FSB	OK	0	47.1595	-inf	down	0.0227023	yes
TCONS_00012453	"u"	-	XLOC_009014	-	chr14:60751146-60751398	HSQ_FSB	LSQ_FSB	OK	0	38.4277	-inf	down	0.0227023	yes
TCONS_00012463	"u"	-	XLOC_009023	-	chr14:63158560-63158852	HSQ_FSB	LSQ_FSB	OK	0	25.1221	-inf	down	0.0227023	yes
TCONS_00012555	"u"	-	XLOC_009090	-	chr14:72594966-72595180	HSQ_FSB	LSQ_FSB	OK	0	69.5577	-inf	down	0.0227023	yes
TCONS_00012568	"u"	-	XLOC_009096	-	chr14:74034441-74034711	HSQ_FSB	LSQ_FSB	OK	0	31.1466	-inf	down	0.0227023	yes
TCONS_00012616	"u"	-	XLOC_009132	-	chr14:79552652-79552926	HSQ_FSB	LSQ_FSB	OK	0	29.8574	-inf	down	0.0227023	yes
TCONS_00012634	"u"	-	XLOC_009146	-	chr14:82083299-82083623	HSQ_FSB	LSQ_FSB	OK	0	19.5269	-inf	down	0.0227023	yes
TCONS_00012641	"u"	-	XLOC_009152	-	chr14:83084938-83085170	HSQ_FSB	LSQ_FSB	OK	0	50.8878	-inf	down	0.0227023	yes
TCONS_00012685	"u"	-	XLOC_009190	-	chr15:3084592-3084894	HSQ_FSB	LSQ_FSB	OK	0	23.0679	-inf	down	0.0227023	yes
TCONS_00012694	"u"	-	XLOC_009197	-	chr15:5545882-5546148	HSQ_FSB	LSQ_FSB	OK	0	32.5445	-inf	down	0.0227023	yes
TCONS_00012719	"u"	-	XLOC_009219	-	chr15:7838601-7838877	HSQ_FSB	LSQ_FSB	OK	0	29.2497	-inf	down	0.0227023	yes
TCONS_00012758	"u"	-	XLOC_009252	-	chr15:17715146-17715417	HSQ_FSB	LSQ_FSB	OK	0	30.8147	-inf	down	0.0227023	yes
TCONS_00012864	"u"	-	XLOC_009337	-	chr15:26846172-26846481	HSQ_FSB	LSQ_FSB	OK	0	21.8136	-inf	down	0.0227023	yes
TCONS_00013378	"u"	-	XLOC_009736	-	chr15:63693892-63694116	HSQ_FSB	LSQ_FSB	OK	0	58.0077	-inf	down	0.0227023	yes
TCONS_00013436	"u"	-	XLOC_009767	-	chr15:68104982-68105314	HSQ_FSB	LSQ_FSB	OK	0	18.4891	-inf	down	0.0227023	yes
TCONS_00013770	"u"	-	XLOC_010029	-	chr15:9491869-9492090	HSQ_FSB	LSQ_FSB	OK	0	61.1204	-inf	down	0.0227023	yes
TCONS_00013779	"u"	-	XLOC_010038	-	chr15:12056253-12056457	HSQ_FSB	LSQ_FSB	OK	0	85.2564	-inf	down	0.0227023	yes
TCONS_00013790	"u"	-	XLOC_010049	-	chr15:14068780-14069117	HSQ_FSB	LSQ_FSB	OK	0	17.8939	-inf	down	0.0227023	yes
TCONS_00014151	"u"	-	XLOC_010315	-	chr15:47285847-47286077	HSQ_FSB	LSQ_FSB	OK	0	52.5247	-inf	down	0.0227023	yes
TCONS_00014153	"u"	-	XLOC_010317	-	chr15:47317463-47317726	HSQ_FSB	LSQ_FSB	OK	0	33.67	-inf	down	0.0227023	yes
TCONS_00014248	"u"	-	XLOC_010407	-	chr15:51446808-51447088	HSQ_FSB	LSQ_FSB	OK	0	28.1017	-inf	down	0.0227023	yes
TCONS_00014426	"u"	-	XLOC_010521	-	chr15:63691565-63691899	HSQ_FSB	LSQ_FSB	OK	0	18.2464	-inf	down	0.0227023	yes
TCONS_00014631	"u"	-	XLOC_010685	-	chr15:82177764-82178001	HSQ_FSB	LSQ_FSB	OK	0	47.1595	-inf	down	0.0227023	yes
TCONS_00014665	"u"	-	XLOC_010716	-	chr15:83924657-83924913	HSQ_FSB	LSQ_FSB	OK	0	36.5708	-inf	down	0.0227023	yes
TCONS_00014764	"u"	-	XLOC_010788	-	chr16:3353513-3353761	HSQ_FSB	LSQ_FSB	OK	0	40.4599	-inf	down	0.0227023	yes
TCONS_00014873	"u"	-	XLOC_010880	-	chr16:15720647-15720851	HSQ_FSB	LSQ_FSB	OK	0	85.2564	-inf	down	0.0227023	yes
TCONS_00014885	"u"	-	XLOC_010892	-	chr16:17936191-17936501	HSQ_FSB	LSQ_FSB	OK	0	21.6452	-inf	down	0.0227023	yes
TCONS_00014927	"u"	-	XLOC_010924	-	chr16:25631583-25631834	HSQ_FSB	LSQ_FSB	OK	0	38.9184	-inf	down	0.0227023	yes
TCONS_00015049	"u"	-	XLOC_011021	-	chr16:38722748-38722950	HSQ_FSB	LSQ_FSB	OK	0	89.0645	-inf	down	0.0227023	yes
TCONS_00015090	"u"	-	XLOC_011047	-	chr16:41271100-41271315	HSQ_FSB	LSQ_FSB	OK	0	68.2394	-inf	down	0.0227023	yes
TCONS_00015146	"u"	-	XLOC_011088	-	chr16:45045181-45045419	HSQ_FSB	LSQ_FSB	OK	0	46.4704	-inf	down	0.0227023	yes
TCONS_00015166	"u"	-	XLOC_011101	-	chr16:46684475-46689765	HSQ_FSB	LSQ_FSB	OK	0	48.5922	-inf	down	0.0227023	yes
TCONS_00015572	"u"	-	XLOC_011371	-	chr16:75955799-75956100	HSQ_FSB	LSQ_FSB	OK	0	23.2586	-inf	down	0.0227023	yes
TCONS_00015657	"u"	-	XLOC_011436	-	chr16:1946794-1947021	HSQ_FSB	LSQ_FSB	OK	0	55.153	-inf	down	0.0227023	yes
TCONS_00015726	"u"	-	XLOC_011483	-	chr16:5134565-5134863	HSQ_FSB	LSQ_FSB	OK	0	23.8494	-inf	down	0.0227023	yes
TCONS_00015778	"u"	-	XLOC_011534	-	chr16:14304373-14304677	HSQ_FSB	LSQ_FSB	OK	0	22.6955	-inf	down	0.0227023	yes
TCONS_00015782	"u"	-	XLOC_011538	-	chr16:15501395-15501650	HSQ_FSB	LSQ_FSB	OK	0	37.0201	-inf	down	0.0227023	yes
TCONS_00015852	"u"	-	XLOC_011599	-	chr16:28660452-28660760	HSQ_FSB	LSQ_FSB	OK	0	21.9846	-inf	down	0.0227023	yes
TCONS_00015914	"u"	-	XLOC_011642	-	chr16:33521531-33521771	HSQ_FSB	LSQ_FSB	OK	0	45.1453	-inf	down	0.0227023	yes
TCONS_00015923	"u"	-	XLOC_011650	-	chr16:35046440-35046740	HSQ_FSB	LSQ_FSB	OK	0	23.4524	-inf	down	0.0227023	yes
TCONS_00015925	"u"	-	XLOC_011652	-	chr16:35319068-35319357	HSQ_FSB	LSQ_FSB	OK	0	25.8085	-inf	down	0.0227023	yes
TCONS_00015943	"u"	-	XLOC_011666	-	chr16:37186788-37187064	HSQ_FSB	LSQ_FSB	OK	0	29.2497	-inf	down	0.0227023	yes
TCONS_00016043	"u"	-	XLOC_011730	-	chr16:44075461-44075692	HSQ_FSB	LSQ_FSB	OK	0	51.6951	-inf	down	0.0227023	yes
TCONS_00016130	"u"	-	XLOC_011794	-	chr16:50843521-50843803	HSQ_FSB	LSQ_FSB	OK	0	27.5591	-inf	down	0.0227023	yes
TCONS_00016328	"u"	-	XLOC_011921	-	chr16:60974159-60974462	HSQ_FSB	LSQ_FSB	OK	0	22.8802	-inf	down	0.0227023	yes
TCONS_00016405	"u"	-	XLOC_011981	-	chr16:69416659-69416909	HSQ_FSB	LSQ_FSB	OK	0	39.4204	-inf	down	0.0227023	yes
TCONS_00016516	"u"	-	XLOC_012056	-	chr16:78876097-78876359	HSQ_FSB	LSQ_FSB	OK	0	34.0602	-inf	down	0.0227023	yes
TCONS_00016553	"u"	-	XLOC_012080	-	chr17:761407-761740	HSQ_FSB	LSQ_FSB	OK	0	18.367	-inf	down	0.0227023	yes
TCONS_00016554	"u"	-	XLOC_012081	-	chr17:1119249-1119491	HSQ_FSB	LSQ_FSB	OK	0	43.887	-inf	down	0.0227023	yes
TCONS_00016556	"u"	-	XLOC_012083	-	chr17:1224016-1224300	HSQ_FSB	LSQ_FSB	OK	0	27.0362	-inf	down	0.0227023	yes
TCONS_00016558	"u"	-	XLOC_012085	-	chr17:1380183-1380445	HSQ_FSB	LSQ_FSB	OK	0	34.0602	-inf	down	0.0227023	yes
TCONS_00016559	"u"	-	XLOC_012086	-	chr17:1438996-1439218	HSQ_FSB	LSQ_FSB	OK	0	60.0532	-inf	down	0.0227023	yes
TCONS_00016566	"u"	-	XLOC_012092	-	chr17:2249674-2249894	HSQ_FSB	LSQ_FSB	OK	0	62.2184	-inf	down	0.0227023	yes
TCONS_00016593	"u"	-	XLOC_012116	-	chr17:5643473-5643684	HSQ_FSB	LSQ_FSB	OK	0	73.7713	-inf	down	0.0227023	yes
TCONS_00016694	"u"	-	XLOC_012194	-	chr17:21073108-21073379	HSQ_FSB	LSQ_FSB	OK	0	30.8147	-inf	down	0.0227023	yes
TCONS_00016700	"u"	-	XLOC_012200	-	chr17:22237967-22238288	HSQ_FSB	LSQ_FSB	OK	0	19.946	-inf	down	0.0227023	yes
TCONS_00016713	"u"	-	XLOC_012213	-	chr17:24696035-24696244	HSQ_FSB	LSQ_FSB	OK	0	76.7968	-inf	down	0.0227023	yes
TCONS_00016749	"u"	-	XLOC_012243	-	chr17:30657974-30658247	HSQ_FSB	LSQ_FSB	OK	0	30.1702	-inf	down	0.0227023	yes
TCONS_00016786	"u"	-	XLOC_012270	-	chr17:38682849-38683135	HSQ_FSB	LSQ_FSB	OK	0	26.5319	-inf	down	0.0227023	yes
TCONS_00016787	"u"	-	XLOC_012271	-	chr17:39058832-39059092	HSQ_FSB	LSQ_FSB	OK	0	34.8641	-inf	down	0.0227023	yes
TCONS_00016993	"u"	-	XLOC_012457	-	chr17:53840907-53841129	HSQ_FSB	LSQ_FSB	OK	0	60.0532	-inf	down	0.0227023	yes
TCONS_00017121	"u"	-	XLOC_012533	-	chr17:60567316-60567560	HSQ_FSB	LSQ_FSB	OK	0	42.69	-inf	down	0.0227023	yes
TCONS_00017180	"u"	-	XLOC_012573	-	chr17:64630851-64631078	HSQ_FSB	LSQ_FSB	OK	0	55.153	-inf	down	0.0227023	yes
TCONS_00017639	"u"	-	XLOC_012888	-	chr17:22396051-22396315	HSQ_FSB	LSQ_FSB	OK	0	33.2875	-inf	down	0.0227023	yes
TCONS_00017645	"u"	-	XLOC_012894	-	chr17:23529358-23529640	HSQ_FSB	LSQ_FSB	OK	0	27.5591	-inf	down	0.0227023	yes
TCONS_00017677	"u"	-	XLOC_012925	-	chr17:28434916-28435117	HSQ_FSB	LSQ_FSB	OK	0	91.0787	-inf	down	0.0227023	yes
TCONS_00017713	"u"	-	XLOC_012948	-	chr17:31454074-31454391	HSQ_FSB	LSQ_FSB	OK	0	20.5329	-inf	down	0.0227023	yes
TCONS_00017748	"u"	-	XLOC_012979	-	chr17:37221662-37221952	HSQ_FSB	LSQ_FSB	OK	0	25.5758	-inf	down	0.0227023	yes
TCONS_00017751	"u"	-	XLOC_012982	-	chr17:37645359-37645578	HSQ_FSB	LSQ_FSB	OK	0	63.3504	-inf	down	0.0227023	yes
TCONS_00017754	"u"	-	XLOC_012985	-	chr17:38737013-38737314	HSQ_FSB	LSQ_FSB	OK	0	23.2586	-inf	down	0.0227023	yes
TCONS_00017775	"u"	-	XLOC_012998	-	chr17:42171384-42171704	HSQ_FSB	LSQ_FSB	OK	0	20.0896	-inf	down	0.0227023	yes
TCONS_00017985	"u"	-	XLOC_013174	-	chr17:53467761-53468004	HSQ_FSB	LSQ_FSB	OK	0	43.2811	-inf	down	0.0227023	yes
TCONS_00018563	"u"	-	XLOC_013538	-	chr18:9344395-9344619	HSQ_FSB	LSQ_FSB	OK	0	58.0077	-inf	down	0.0227023	yes
TCONS_00018751	"u"	-	XLOC_013657	-	chr18:21394503-21394776	HSQ_FSB	LSQ_FSB	OK	0	30.1702	-inf	down	0.0227023	yes
TCONS_00018763	"u"	-	XLOC_013666	-	chr18:22666679-22666910	HSQ_FSB	LSQ_FSB	OK	0	51.6951	-inf	down	0.0227023	yes
TCONS_00019042	"u"	-	XLOC_013859	-	chr18:40523492-40523753	HSQ_FSB	LSQ_FSB	OK	0	34.4581	-inf	down	0.0227023	yes
TCONS_00019983	"u"	-	XLOC_014462	-	chr18:3906923-3907232	HSQ_FSB	LSQ_FSB	OK	0	21.8136	-inf	down	0.0227023	yes
TCONS_00019995	"u"	-	XLOC_014474	-	chr18:6366161-6366491	HSQ_FSB	LSQ_FSB	OK	0	18.7383	-inf	down	0.0227023	yes
TCONS_00020164	"u"	-	XLOC_014607	-	chr18:20574888-20575143	HSQ_FSB	LSQ_FSB	OK	0	37.0201	-inf	down	0.0227023	yes
TCONS_00020173	"u"	-	XLOC_014613	-	chr18:22813944-22814192	HSQ_FSB	LSQ_FSB	OK	0	40.4599	-inf	down	0.0227023	yes
TCONS_00020365	"u"	-	XLOC_014743	-	chr18:37878210-37878473	HSQ_FSB	LSQ_FSB	OK	0	33.67	-inf	down	0.0227023	yes
TCONS_00020440	"u"	-	XLOC_014807	-	chr18:45778806-45779039	HSQ_FSB	LSQ_FSB	OK	0	50.1023	-inf	down	0.0227023	yes
TCONS_00021116	"u"	-	XLOC_015293	-	chr19:4149230-4149512	HSQ_FSB	LSQ_FSB	OK	0	27.5591	-inf	down	0.0227023	yes
TCONS_00021178	"u"	-	XLOC_015345	-	chr19:9707866-9708157	HSQ_FSB	LSQ_FSB	OK	0	25.347	-inf	down	0.0227023	yes
TCONS_00021181	"u"	-	XLOC_015348	-	chr19:10006166-10006368	HSQ_FSB	LSQ_FSB	OK	0	89.0645	-inf	down	0.0227023	yes
TCONS_00021471	"u"	-	XLOC_015542	-	chr19:26080888-26081160	HSQ_FSB	LSQ_FSB	OK	0	30.4892	-inf	down	0.0227023	yes
TCONS_00021626	"u"	-	XLOC_015637	-	chr19:31277430-31277644	HSQ_FSB	LSQ_FSB	OK	0	69.5577	-inf	down	0.0227023	yes
TCONS_00022045	"u"	-	XLOC_015896	-	chr19:45109057-45109305	HSQ_FSB	LSQ_FSB	OK	0	40.4599	-inf	down	0.0227023	yes
TCONS_00022269	"u"	-	XLOC_016025	-	chr19:53429732-53430043	HSQ_FSB	LSQ_FSB	OK	0	21.4792	-inf	down	0.0227023	yes
TCONS_00022463	"u"	-	XLOC_016143	-	chr19:62874825-62875092	HSQ_FSB	LSQ_FSB	OK	0	32.1842	-inf	down	0.0227023	yes
TCONS_00022536	"u"	-	XLOC_016211	-	chr19:7761499-7761800	HSQ_FSB	LSQ_FSB	OK	0	23.2586	-inf	down	0.0227023	yes
TCONS_00022644	"u"	-	XLOC_016287	-	chr19:13126360-13126700	HSQ_FSB	LSQ_FSB	OK	0	17.5544	-inf	down	0.0227023	yes
TCONS_00022665	"u"	-	XLOC_016298	-	chr19:14494476-14494718	HSQ_FSB	LSQ_FSB	OK	0	43.887	-inf	down	0.0227023	yes
TCONS_00022779	"u"	-	XLOC_016374	-	chr19:20944332-20944545	HSQ_FSB	LSQ_FSB	OK	0	70.9187	-inf	down	0.0227023	yes
TCONS_00022952	"u"	-	XLOC_016494	-	chr19:26692020-26692265	HSQ_FSB	LSQ_FSB	OK	0	42.1128	-inf	down	0.0227023	yes
TCONS_00023289	"u"	-	XLOC_016700	-	chr19:39406695-39406929	HSQ_FSB	LSQ_FSB	OK	0	49.3373	-inf	down	0.0227023	yes
TCONS_00023880	"u"	-	XLOC_017055	-	chr19:60138823-60139114	HSQ_FSB	LSQ_FSB	OK	0	25.347	-inf	down	0.0227023	yes
TCONS_00023887	"u"	-	XLOC_017061	-	chr19:60964994-60965285	HSQ_FSB	LSQ_FSB	OK	0	25.347	-inf	down	0.0227023	yes
TCONS_00023970	"u"	-	XLOC_017112	-	chr2:2807640-2807886	HSQ_FSB	LSQ_FSB	OK	0	41.5489	-inf	down	0.0227023	yes
TCONS_00023973	"u"	-	XLOC_017115	-	chr2:3615845-3616149	HSQ_FSB	LSQ_FSB	OK	0	22.6955	-inf	down	0.0227023	yes
TCONS_00024031	"u"	-	XLOC_017154	-	chr2:8058526-8058863	HSQ_FSB	LSQ_FSB	OK	0	17.8939	-inf	down	0.0227023	yes
TCONS_00024033	"u"	-	XLOC_017156	-	chr2:8750241-8750525	HSQ_FSB	LSQ_FSB	OK	0	27.0362	-inf	down	0.0227023	yes
TCONS_00024075	"u"	-	XLOC_017190	-	chr2:15579046-15579316	HSQ_FSB	LSQ_FSB	OK	0	31.1466	-inf	down	0.0227023	yes
TCONS_00024077	"u"	-	XLOC_017192	-	chr2:15852671-15852979	HSQ_FSB	LSQ_FSB	OK	0	21.9846	-inf	down	0.0227023	yes
TCONS_00024164	"u"	-	XLOC_017264	-	chr2:29846225-29846527	HSQ_FSB	LSQ_FSB	OK	0	23.0679	-inf	down	0.0227023	yes
TCONS_00024257	"u"	-	XLOC_017325	-	chr2:40825722-40825939	HSQ_FSB	LSQ_FSB	OK	0	65.72	-inf	down	0.0227023	yes
TCONS_00024306	"u"	-	XLOC_017359	-	chr2:48028671-48028998	HSQ_FSB	LSQ_FSB	OK	0	19.1246	-inf	down	0.0227023	yes
TCONS_00024313	"u"	-	XLOC_017364	-	chr2:48939942-48940241	HSQ_FSB	LSQ_FSB	OK	0	23.6493	-inf	down	0.0227023	yes
TCONS_00024387	"u"	-	XLOC_017433	-	chr2:69286767-69287104	HSQ_FSB	LSQ_FSB	OK	0	17.8939	-inf	down	0.0227023	yes
TCONS_00024453	"u"	-	XLOC_017484	-	chr2:74723657-74723986	HSQ_FSB	LSQ_FSB	OK	0	18.8653	-inf	down	0.0227023	yes
TCONS_00024526	"u"	-	XLOC_017539	-	chr2:87470099-87470375	HSQ_FSB	LSQ_FSB	OK	0	29.2497	-inf	down	0.0227023	yes
TCONS_00024768	"u"	-	XLOC_017719	-	chr2:107596566-107596852	HSQ_FSB	LSQ_FSB	OK	0	26.5319	-inf	down	0.0227023	yes
TCONS_00024803	"u"	-	XLOC_017743	-	chr2:109136810-109137102	HSQ_FSB	LSQ_FSB	OK	0	25.1221	-inf	down	0.0227023	yes
TCONS_00024806	"u"	-	XLOC_017746	-	chr2:109828111-109828426	HSQ_FSB	LSQ_FSB	OK	0	20.8392	-inf	down	0.0227023	yes
TCONS_00024808	"u"	-	XLOC_017748	-	chr2:110497793-110498011	HSQ_FSB	LSQ_FSB	OK	0	64.5172	-inf	down	0.0227023	yes
TCONS_00025155	"u"	-	XLOC_017968	-	chr2:130094098-130094365	HSQ_FSB	LSQ_FSB	OK	0	32.1842	-inf	down	0.0227023	yes
TCONS_00025220	"u"	-	XLOC_018000	-	chr2:132834930-132835183	HSQ_FSB	LSQ_FSB	OK	0	37.9482	-inf	down	0.0227023	yes
TCONS_00025300	"u"	-	XLOC_018054	-	chr2:137012634-137012892	HSQ_FSB	LSQ_FSB	OK	0	35.7004	-inf	down	0.0227023	yes
TCONS_00025314	"u"	-	XLOC_018061	-	chr2:970153-970368	HSQ_FSB	LSQ_FSB	OK	0	68.2394	-inf	down	0.0227023	yes
TCONS_00025329	"u"	-	XLOC_018071	-	chr2:2515628-2515940	HSQ_FSB	LSQ_FSB	OK	0	21.3157	-inf	down	0.0227023	yes
TCONS_00025365	"u"	-	XLOC_018101	-	chr2:7033605-7033811	HSQ_FSB	LSQ_FSB	OK	0	81.7058	-inf	down	0.0227023	yes
TCONS_00025374	"u"	-	XLOC_018106	-	chr2:7936873-7937107	HSQ_FSB	LSQ_FSB	OK	0	49.3373	-inf	down	0.0227023	yes
TCONS_00025385	"u"	-	XLOC_018117	-	chr2:10386553-10386775	HSQ_FSB	LSQ_FSB	OK	0	60.0532	-inf	down	0.0227023	yes
TCONS_00025477	"u"	-	XLOC_018183	-	chr2:21287663-21287952	HSQ_FSB	LSQ_FSB	OK	0	25.8085	-inf	down	0.0227023	yes
TCONS_00025571	"u"	-	XLOC_018262	-	chr2:30427410-30427716	HSQ_FSB	LSQ_FSB	OK	0	22.3346	-inf	down	0.0227023	yes
TCONS_00025614	"u"	-	XLOC_018298	-	chr2:37986830-37987168	HSQ_FSB	LSQ_FSB	OK	0	17.7793	-inf	down	0.0227023	yes
TCONS_00025620	"u"	-	XLOC_018303	-	chr2:39257894-39258134	HSQ_FSB	LSQ_FSB	OK	0	45.1453	-inf	down	0.0227023	yes
TCONS_00025625	"u"	-	XLOC_018308	-	chr2:40389069-40389377	HSQ_FSB	LSQ_FSB	OK	0	21.9846	-inf	down	0.0227023	yes
TCONS_00025676	"u"	-	XLOC_018349	-	chr2:50845659-50845917	HSQ_FSB	LSQ_FSB	OK	0	35.7004	-inf	down	0.0227023	yes
TCONS_00025689	"u"	-	XLOC_018362	-	chr2:55301110-55301411	HSQ_FSB	LSQ_FSB	OK	0	23.2586	-inf	down	0.0227023	yes
TCONS_00025694	"u"	-	XLOC_018367	-	chr2:57781068-57781297	HSQ_FSB	LSQ_FSB	OK	0	53.3775	-inf	down	0.0227023	yes
TCONS_00025704	"u"	-	XLOC_018374	-	chr2:59004478-59004781	HSQ_FSB	LSQ_FSB	OK	0	22.8802	-inf	down	0.0227023	yes
TCONS_00025740	"u"	-	XLOC_018400	-	chr2:64220129-64220430	HSQ_FSB	LSQ_FSB	OK	0	23.2586	-inf	down	0.0227023	yes
TCONS_00025812	"u"	-	XLOC_018459	-	chr2:75659566-75659869	HSQ_FSB	LSQ_FSB	OK	0	22.8802	-inf	down	0.0227023	yes
TCONS_00025843	"u"	-	XLOC_018482	-	chr2:82617924-82618207	HSQ_FSB	LSQ_FSB	OK	0	27.2952	-inf	down	0.0227023	yes
TCONS_00025932	"u"	-	XLOC_018542	-	chr2:93377216-93377512	HSQ_FSB	LSQ_FSB	OK	0	24.2596	-inf	down	0.0227023	yes
TCONS_00025936	"u"	-	XLOC_018546	-	chr2:94351488-94351724	HSQ_FSB	LSQ_FSB	OK	0	47.8666	-inf	down	0.0227023	yes
TCONS_00025991	"u"	-	XLOC_018586	-	chr2:99006154-99006472	HSQ_FSB	LSQ_FSB	OK	0	20.3831	-inf	down	0.0227023	yes
TCONS_00026008	"u"	-	XLOC_018603	-	chr2:101172125-101172342	HSQ_FSB	LSQ_FSB	OK	0	65.72	-inf	down	0.0227023	yes
TCONS_00026441	"u"	-	XLOC_018910	-	chr2:132093398-132093615	HSQ_FSB	LSQ_FSB	OK	0	65.72	-inf	down	0.0227023	yes
TCONS_00026544	"u"	-	XLOC_018985	-	chr20:873511-873818	HSQ_FSB	LSQ_FSB	OK	0	22.1583	-inf	down	0.0227023	yes
TCONS_00026617	"u"	-	XLOC_019036	-	chr20:8047648-8047878	HSQ_FSB	LSQ_FSB	OK	0	52.5247	-inf	down	0.0227023	yes
TCONS_00026623	"u"	-	XLOC_019041	-	chr20:8784028-8784293	HSQ_FSB	LSQ_FSB	OK	0	32.9122	-inf	down	0.0227023	yes
TCONS_00026655	"u"	-	XLOC_019069	-	chr20:13442301-13442602	HSQ_FSB	LSQ_FSB	OK	0	23.2586	-inf	down	0.0227023	yes
TCONS_00026692	"u"	-	XLOC_019095	-	chr20:17523665-17523948	HSQ_FSB	LSQ_FSB	OK	0	27.2952	-inf	down	0.0227023	yes
TCONS_00026715	"u"	-	XLOC_019117	-	chr20:21866341-21866615	HSQ_FSB	LSQ_FSB	OK	0	29.8574	-inf	down	0.0227023	yes
TCONS_00026773	"u"	-	XLOC_019166	-	chr20:29985524-29985862	HSQ_FSB	LSQ_FSB	OK	0	17.7793	-inf	down	0.0227023	yes
TCONS_00026778	"u"	-	XLOC_019171	-	chr20:30743156-30743497	HSQ_FSB	LSQ_FSB	OK	0	17.4441	-inf	down	0.0227023	yes
TCONS_00026795	"u"	-	XLOC_019183	-	chr20:32360216-32360490	HSQ_FSB	LSQ_FSB	OK	0	29.8574	-inf	down	0.0227023	yes
TCONS_00026816	"u"	-	XLOC_019201	-	chr20:34959515-34959786	HSQ_FSB	LSQ_FSB	OK	0	30.8147	-inf	down	0.0227023	yes
TCONS_00026843	"u"	-	XLOC_019220	-	chr20:37471482-37471720	HSQ_FSB	LSQ_FSB	OK	0	46.4704	-inf	down	0.0227023	yes
TCONS_00026877	"u"	-	XLOC_019245	-	chr20:42869670-42869907	HSQ_FSB	LSQ_FSB	OK	0	47.1595	-inf	down	0.0227023	yes
TCONS_00026879	"u"	-	XLOC_019247	-	chr20:43961633-43961910	HSQ_FSB	LSQ_FSB	OK	0	28.9545	-inf	down	0.0227023	yes
TCONS_00026884	"u"	-	XLOC_019252	-	chr20:45896974-45897243	HSQ_FSB	LSQ_FSB	OK	0	31.4854	-inf	down	0.0227023	yes
[truncated: 519 more rows]
