# Supplementary material for: Integrated analysis of mRNAs and long noncoding RNAs in the semen from Holstein bulls with high and low sperm motility
Source: Sci Rep. 2019 Feb 14;9:2092. doi: 10.1038/s41598-018-38462-x (PMC6376035; doi:10.1038/s41598-018-38462-x)
Supplement: Supplementary file 6 — Table S5 [file 41598_2018_38462_MOESM6_ESM.xlsx]

## Sheet: Sheet1
Table S5. Verification of RNA-Seq lncRNA expression results by qRT-PCR
lncRNA	RNA-Seq	qRT-PCR
TCONS_00016043	-inf	-inf
TCONS_00055419	-inf	-inf
TCONS_0005942	-inf	-inf
TCONS_00031149	-inf	-inf
TCONS_00045668	-inf	-inf
Note：-inf means negative infinity.
