# Supplementary material for: Integrated analysis of mRNAs and long noncoding RNAs in the semen from Holstein bulls with high and low sperm motility
Source: Sci Rep. 2019 Feb 14;9:2092. doi: 10.1038/s41598-018-38462-x (PMC6376035; doi:10.1038/s41598-018-38462-x)
Supplement: Supplementary file 7 — Table S6 [file 41598_2018_38462_MOESM7_ESM.xlsx]

## Sheet: Sheet1
Table S6. Primer pairs selected for analysis by qRT-PCR
mRNA / lncRNA	Forward primer	Reverse primer
APITD	CCTACAGAGGCTAAAGGCAGC	GCTGCAATGGTTTGCTTGCT
CS	AGGAGCAGACCAGAGTGAAGGC	TGCCACCATACATCATGTCCACAG
SIX2	CGCTGAAAGGGCAAGAACTG	CCCGAACAAAGACTAAACCAGAGA
MAPK7	GTCACAGGTGGAGGACCCTT	CCATCAGCCACACCCATGTC
LGALS2	ATTCAAGGTGAAGCTGCCAGATGG	AGGAGGAGACGAGGAAGTTCTGC
TCONS_00016043	CAAGTATGGGAGTGGCTA	AGGTTTACAAAGAGAGGC
TCONS_00055419	CTAAACTCAAACCACCCC	TCGCTAAAGGCTGTCTGC
TCONS_0005942	CGTGGGTGGGACTAAAGGG	TGGGCGGATGTGATGCTG
TCONS_00031149	GCAGGTCTGTCGCCATCT	TTTGTGCTTTCCCATTCG
TCONS_00045668	GGTGGGCAGTTTCAGTCA	GGGTGGGGAATAATAATAC
