# Supplementary material for: Integrated analysis of mRNAs and long noncoding RNAs in the semen from Holstein bulls with high and low sperm motility
Source: Sci Rep. 2019 Feb 14;9:2092. doi: 10.1038/s41598-018-38462-x (PMC6376035; doi:10.1038/s41598-018-38462-x)
Supplement: Supplementary file 8 — Table S7 [file 41598_2018_38462_MOESM8_ESM.xlsx]

## Sheet: sheet1
Table S9. The differentially expressed lncRNAs mapped to QTLs related to sperm motility
test_id	gene_id	Chromosome	QTL_ID	Cood_A_bp	Coord_B_bp	Trait_Name	Significance
TCONS_00005149	XLOC_003772	chr11:13632454-13632738	9922	4970647	28540039	Sperm motility	Significant
TCONS_00005172	XLOC_003789	chr11:15991889-15992147	9922	4970647	28540039	Sperm motility	Significant
TCONS_00005175	XLOC_003792	chr11:16503798-16504082	9922	4970647	28540039	Sperm motility	Significant
TCONS_00006445	XLOC_004678	chr11:16735802-16736013	9922	4970647	28540039	Sperm motility	Significant
TCONS_00006448	XLOC_004681	chr11:18587265-18587592	9922	4970647	28540039	Sperm motility	Significant
TCONS_00006462	XLOC_004692	chr11:20027589-20027796	9922	4970647	28540039	Sperm motility	Significant
TCONS_00006464	XLOC_004694	chr11:20236671-20237032	9922	4970647	28540039	Sperm motility	Significant
TCONS_00005208	XLOC_003819	chr11:22877724-22878023	9922	4970647	28540039	Sperm motility	Significant
TCONS_00006488	XLOC_004711	chr11:22929103-22929335	9922	4970647	28540039	Sperm motility	Significant
TCONS_00005209	XLOC_003820	chr11:23262324-23262590	9922	4970647	28540039	Sperm motility	Significant
TCONS_00005210	XLOC_003821	chr11:23353411-23353642	9922	4970647	28540039	Sperm motility	Significant
TCONS_00006490	XLOC_004713	chr11:24251672-24251946	9922	4970647	28540039	Sperm motility	Significant
TCONS_00005224	XLOC_003834	chr11:24860712-24861037	9922	4970647	28540039	Sperm motility	Significant
TCONS_00005248	XLOC_003853	chr11:27216722-27217153	9922	4970647	28540039	Sperm motility	Significant
TCONS_00005068	XLOC_003704	chr11:8004018-8004358	9922	4970647	28540039	Sperm motility	Significant
TCONS_00006353	XLOC_004624	chr11:8954890-8955204	9922	4970647	28540039	Sperm motility	Significant
TCONS_00033935	XLOC_024339	chr25:16252300-16252592	31158；31161；31157	16237494	16364801	Sperm motility	Significant
TCONS_00037127	XLOC_026597	chr27:22378697-22378983	9920	22235304	25584553	Sperm motility	Significant
TCONS_00037129	XLOC_026599	chr27:22465453-22465676	9920	22235304	25584553	Sperm motility	Significant
TCONS_00037131	XLOC_026601	chr27:22724239-22724682	9920	22235304	25584553	Sperm motility	Significant
TCONS_00036643	XLOC_026228	chr27:23388587-23388858	9920	22235304	25584553	Sperm motility	Significant
TCONS_00036644	XLOC_026229	chr27:23437157-23437577	9920	22235304	25584553	Sperm motility	Significant
TCONS_00037141	XLOC_026611	chr27:23859186-23859485	9920	22235304	25584553	Sperm motility	Significant
TCONS_00037151	XLOC_026619	chr27:24331885-24332203	9920	22235304	25584553	Sperm motility	Significant
TCONS_00043334	XLOC_031145	chr4:46239528-46239835	18806	46178647	52998234	Sperm motility	Significant
TCONS_00044380	XLOC_031947	chr4:46384554-46384862	18806	46178647	52998234	Sperm motility	Significant
TCONS_00044416	XLOC_031965	chr4:49028480-49028815	18806	46178647	52998234	Sperm motility	Significant
TCONS_00043365	XLOC_031167	chr4:49814880-49815099	18806	46178647	52998234	Sperm motility	Significant
TCONS_00050329	XLOC_036277	chr7:14408267-14408563	9927	14211588	37171410	Sperm motility	Significant
TCONS_00052035	XLOC_037498	chr7:16460116-16460391	9927	14211588	37171410	Sperm motility	Significant
TCONS_00052173	XLOC_037581	chr7:20681159-20681488	9927	14211588	37171410	Sperm motility	Significant
TCONS_00052253	XLOC_037642	chr7:23232673-23233165	9927	14211588	37171410	Sperm motility	Significant
TCONS_00052267	XLOC_037651	chr7:23688218-23688432	9927	14211588	37171410	Sperm motility	Significant
TCONS_00052271	XLOC_037655	chr7:23943847-23944167	9927	14211588	37171410	Sperm motility	Significant
TCONS_00052279	XLOC_037660	chr7:24578244-24578482	9927	14211588	37171410	Sperm motility	Significant
TCONS_00050692	XLOC_036491	chr7:24671800-24672070	9927	14211588	37171410	Sperm motility	Significant
TCONS_00050696	XLOC_036495	chr7:26582523-26582898	9927	14211588	37171410	Sperm motility	Significant
TCONS_00050703	XLOC_036500	chr7:27669617-27669952	9927	14211588	37171410	Sperm motility	Significant
TCONS_00050707	XLOC_036504	chr7:28508257-28508488	9927	14211588	37171410	Sperm motility	Significant
TCONS_00050715	XLOC_036510	chr7:29323192-29323498	9927	14211588	37171410	Sperm motility	Significant
TCONS_00052315	XLOC_037690	chr7:29424737-29425071	9927	14211588	37171410	Sperm motility	Significant
TCONS_00050717	XLOC_036512	chr7:29887881-29888167	9927	14211588	37171410	Sperm motility	Significant
TCONS_00050727	XLOC_036520	chr7:32481626-32481963	9927	14211588	37171410	Sperm motility	Significant
TCONS_00050731	XLOC_036524	chr7:33425024-33425363	9927	14211588	37171410	Sperm motility	Significant
TCONS_00052343	XLOC_037712	chr7:33789323-33789742	9927	14211588	37171410	Sperm motility	Significant
TCONS_00050737	XLOC_036530	chr7:34559115-34559495	9927	14211588	37171410	Sperm motility	Significant
TCONS_00052352	XLOC_037721	chr7:34731369-34731662	9927	14211588	37171410	Sperm motility	Significant
TCONS_00052354	XLOC_037723	chr7:34926133-34926430	9927	14211588	37171410	Sperm motility	Significant
TCONS_00050742	XLOC_036535	chr7:35653862-35654190	9927	14211588	37171410	Sperm motility	Significant
TCONS_00050745	XLOC_036538	chr7:36360559-36360914	9927	14211588	37171410	Sperm motility	Significant
TCONS_00052370	XLOC_037733	chr7:37055268-37055717	9927	14211588	37171410	Sperm motility	Significant
TCONS_00050747	XLOC_036540	chr7:37067287-37067580	9927	14211588	37171410	Sperm motility	Significant
